# Supplementary material for: 4-Nitro­phenyl methacrylate
Source: Acta Crystallogr Sect E Struct Rep Online. 2008 Aug 13;64(Pt 9):o1751. doi: 10.1107/S1600536808025130 (PMC2960681; doi:10.1107/S1600536808025130)
Supplement: Supplementary file 2 [file e-64-o1751-Isup2.hkl]

# 
# h,k,l, Fc-squared, Fo-squared, sigma(Fo-squared) and status flag 
# 
data_I
_shelx_title ' k06316 in C2/c' 
_shelx_refln_list_code          4 
_shelx_F_calc_maximum      249.48 
_exptl_crystal_F_000       864.00 
_reflns_d_resolution_high  0.7697 
 
loop_ 
 _symmetry_equiv_pos_as_xyz 
 'x, y, z' 
 '-x, y, -z+1/2' 
 'x+1/2, y+1/2, z' 
 '-x+1/2, y+1/2, -z+1/2' 
 '-x, -y, -z' 
 'x, -y, z-1/2' 
 '-x+1/2, -y+1/2, -z' 
 'x+1/2, -y+1/2, z-1/2' 
 
_cell_length_a    24.4910 
_cell_length_b     3.7530 
_cell_length_c    23.4280 
_cell_angle_alpha  90.000 
_cell_angle_beta  116.980 
_cell_angle_gamma  90.000 
 
_shelx_F_squared_multiplier     1.000 
 
loop_ 
 _refln_index_h 
 _refln_index_k 
 _refln_index_l 
 _refln_F_squared_calc 
 _refln_F_squared_meas 
 _refln_F_squared_sigma 
 _refln_observed_status 
   2   0   0      268.97      281.40      6.74 o 
   4   0   0      108.72      143.23      5.06 o 
   6   0   0    10174.34    10088.21    214.00 o 
   8   0   0      126.89      112.90      6.74 o 
  10   0   0     3806.50     3821.62     74.14 o 
  12   0   0     1313.87     1406.99     30.33 o 
  14   0   0      442.70      407.77     16.85 o 
  16   0   0       41.21       38.76     11.80 o 
  18   0   0    14491.34    15561.15    355.54 o 
  20   0   0       36.83       33.70     20.22 o 
  22   0   0      301.86      311.73     32.02 o 
  24   0   0      111.36       92.68     35.39 o 
  26   0   0       38.98       47.18     42.13 o 
  28   0   0     1004.98     1246.91     92.68 o 
   1   1   0     7163.12     6890.40    128.67 o 
   3   1   0      277.12      246.97      7.14 o 
   5   1   0     1713.43     1657.91     46.34 o 
   7   1   0      535.53      417.88      8.34 o 
   9   1   0      651.72      636.21     10.53 o 
  11   1   0        0.15        2.25      5.26 o 
  13   1   0      289.82      273.32     11.27 o 
  15   1   0        3.88        4.16      8.88 o 
  17   1   0      597.46      571.11     29.49 o 
  19   1   0     5117.62     5404.69    120.18 o 
  21   1   0       23.34       34.84     21.45 o 
  23   1   0       13.04        1.52     27.80 o 
  25   1   0       94.56       78.57     38.70 o 
  27   1   0        3.41       21.06     48.63 o 
   0   2   0     1649.87     1922.14     52.06 o 
   2   2   0      209.51      212.18     10.69 o 
   4   2   0       37.35       25.28     14.32 o 
   6   2   0      332.71      274.11     11.89 o 
   8   2   0      314.56      278.20     11.70 o 
  10   2   0       58.56       32.76     13.48 o 
  12   2   0      241.76      205.22     20.22 o 
  14   2   0      139.56      106.16     13.66 o 
  16   2   0      326.64      297.21     19.84 o 
  18   2   0      298.58      256.71     22.96 o 
  20   2   0        1.75      -30.96     43.81 o 
  22   2   0       96.32       96.05     58.98 o 
  24   2   0        5.10      -37.79     44.48 o 
   1   3   0       50.08       24.01     14.32 o 
   3   3   0      220.34      198.08     17.07 o 
   5   3   0     1459.41     1533.84     49.20 o 
   7   3   0      131.05       87.62     16.85 o 
   9   3   0       30.09       28.12     39.60 o 
  11   3   0       15.32       17.41     19.59 o 
  13   3   0      145.30       81.95     25.30 o 
  15   3   0        0.30       -8.14     29.85 o 
  17   3   0      592.63      553.23     46.29 o 
  19   3   0       10.60       95.78     77.51 o 
  21   3   0       33.75       85.85     46.42 o 
   0   4   0       48.83      116.27     64.03 o 
   2   4   0       67.17      123.65     28.78 o 
   4   4   0       20.74       -3.54     44.65 o 
   6   4   0        0.13      -18.39     29.93 o 
   8   4   0       60.82       20.50     58.13 o 
  10   4   0      129.33      166.18     73.30 o 
  12   4   0        2.28       -9.33     41.28 o 
  14   4   0        0.23        5.82     49.42 o 
  16   4   0        4.02       81.33     61.02 o 
 -27   1   1       33.65       39.12     37.62 o 
 -25   1   1      181.68      200.49     36.23 o 
 -23   1   1       20.13        1.44     20.62 o 
 -21   1   1       10.73       21.48     18.62 o 
 -19   1   1      462.98      445.55     20.62 o 
 -17   1   1      261.40      219.21     11.22 o 
 -15   1   1     2351.11     2434.49     58.98 o 
 -13   1   1     4391.19     4539.40     68.50 o 
 -11   1   1      155.64      142.04      8.43 o 
  -9   1   1     1103.16     1210.00     17.25 o 
  -7   1   1     8132.69     8350.39    304.15 o 
  -5   1   1     4213.64     4191.36     69.99 o 
  -3   1   1      970.74      968.85     17.40 o 
  -1   1   1     1599.77     1415.31     21.80 o 
   1   1   1     2090.48     1981.76     39.60 o 
   3   1   1    18600.41    17686.99    313.21 o 
   5   1   1      440.21      501.09     10.08 o 
   7   1   1     2164.60     2063.55     51.39 o 
   9   1   1     4405.05     4611.67     65.72 o 
  11   1   1        0.81       10.88      6.47 o 
  13   1   1      295.41      269.79     19.38 o 
  15   1   1      170.85      167.22     15.17 o 
  17   1   1       37.15        6.01     16.85 o 
  19   1   1      714.54      722.73     24.94 o 
  21   1   1     1182.70     1264.70     42.89 o 
  23   1   1       20.88       86.99     33.30 o 
  25   1   1       46.11       44.65     32.79 o 
  27   1   1        3.24       48.29     81.72 o 
 -26   2   1        7.89      -21.67     46.61 o 
 -24   2   1       12.44      -33.55     40.48 o 
 -22   2   1        9.26       11.80     34.55 o 
 -20   2   1       71.56       82.57     43.81 o 
 -18   2   1       43.09       30.59     15.35 o 
 -16   2   1     3425.32     3710.04     89.84 o 
 -14   2   1      937.37      956.45     26.71 o 
 -12   2   1       31.70       25.50      9.27 o 
 -10   2   1      384.78      413.90     16.01 o 
  -8   2   1     3493.78     3774.86    123.85 o 
  -6   2   1       64.19       61.40      8.04 o 
  -4   2   1      956.44      945.56     21.50 o 
  -2   2   1       18.67       19.88     11.80 o 
   0   2   1       50.36       37.68      6.86 o 
   2   2   1     4942.87     5104.56     96.75 o 
   4   2   1     2262.14     2294.62    100.26 o 
   6   2   1      704.74      788.11     20.58 o 
   8   2   1      281.92      251.13     12.47 o 
  10   2   1      976.80     1056.04     27.18 o 
  12   2   1       19.45       19.38      8.34 o 
  14   2   1     2512.11     2582.05     62.31 o 
  16   2   1      109.32       83.03     18.48 o 
  18   2   1      311.37      302.73     42.97 o 
  20   2   1        2.13       52.70     47.18 o 
  22   2   1      110.59       73.39     42.10 o 
  24   2   1      106.56       28.68     95.20 o 
 -21   3   1       38.67        7.77     59.43 o 
 -19   3   1        3.64      -30.33     50.55 o 
 -17   3   1       95.63       67.64     43.81 o 
 -15   3   1      392.45      314.59     81.72 o 
 -13   3   1        9.04        1.25     23.19 o 
 -11   3   1      148.42      108.36     26.12 o 
  -9   3   1        0.38      -17.32     19.90 o 
  -7   3   1      264.11      251.59     17.47 o 
  -5   3   1        6.73       -3.42     16.24 o 
  -3   3   1       33.35       27.52     15.07 o 
  -1   3   1      180.58      162.14     14.73 o 
   1   3   1      199.54      167.74     18.54 o 
   3   3   1      880.29      882.51     75.83 o 
   5   3   1       49.53       54.50     14.12 o 
   7   3   1      146.93      120.84     20.22 o 
   9   3   1      108.61       75.67     17.25 o 
  11   3   1      155.10      141.72     21.80 o 
  13   3   1       81.40       25.86     26.71 o 
  15   3   1      434.51      432.50     35.69 o 
  17   3   1      261.98      274.60     40.99 o 
  19   3   1      220.82      186.27     48.16 o 
  21   3   1       33.95       96.05     65.72 o 
 -16   4   1        9.92      -48.35     51.03 o 
 -14   4   1       76.97       84.55     48.07 o 
 -12   4   1       56.82       67.18     35.44 o 
 -10   4   1      517.71      554.29     39.47 o 
  -8   4   1      143.69      155.83     55.61 o 
  -6   4   1        3.02       -4.99     26.15 o 
  -4   4   1        6.08      -25.28     25.28 o 
  -2   4   1      675.93      715.40     62.35 o 
   0   4   1       44.91       52.24     23.59 o 
   2   4   1       48.90       50.03     25.77 o 
   4   4   1       86.50       57.01     48.87 o 
   6   4   1       53.61       50.93     26.80 o 
   8   4   1      142.96      151.55     32.84 o 
  10   4   1       36.00      -15.74     35.39 o 
  12   4   1        0.90       14.60     47.37 o 
  14   4   1       12.30       -9.99     83.41 o 
 -28   0   2       22.63       72.46     53.92 o 
 -26   0   2      147.37      124.69     40.44 o 
 -24   0   2       38.63        5.06     33.70 o 
 -22   0   2      128.53       85.94     30.33 o 
 -20   0   2     4019.84     4222.66    116.27 o 
 -18   0   2     6952.46     7184.92    192.09 o 
 -16   0   2      346.35      323.52     16.85 o 
 -14   0   2      600.97      635.25     20.22 o 
 -12   0   2     5666.87     6182.34    109.53 o 
 -10   0   2     1184.86     1337.91     26.96 o 
  -8   0   2     4543.27     4531.02     84.25 o 
  -6   0   2     1020.79      992.48     20.22 o 
  -4   0   2     6381.12     7203.46    156.71 o 
  -2   0   2     8794.14     9001.37    170.19 o 
   0   0   2       35.13       50.55      1.69 o 
   2   0   2      140.77      114.58      3.37 o 
   4   0   2     5809.28     5363.42    114.58 o 
   6   0   2       65.62       62.35      5.06 o 
   8   0   2     1669.09     1973.16     37.07 o 
  10   0   2     7549.00     7360.16    126.38 o 
  12   0   2      134.40      117.95     10.11 o 
  14   0   2      273.93      272.97     13.48 o 
  16   0   2       32.86       15.17     10.11 o 
  18   0   2     4784.93     5006.19    102.79 o 
  20   0   2     2133.56     2262.98     69.09 o 
  22   0   2       95.95       94.36     30.33 o 
  24   0   2      198.77      247.70     35.39 o 
  26   0   2       88.18       42.13     43.81 o 
 -27   1   2       83.97      145.54     42.68 o 
 -25   1   2      102.25       61.78     47.18 o 
 -23   1   2       71.49       31.02     24.94 o 
 -21   1   2      532.37      513.65     27.09 o 
 -19   1   2      917.50      940.02     28.52 o 
 -17   1   2     2863.43     2878.66     61.35 o 
 -15   1   2     1185.92     1151.13     34.54 o 
 -13   1   2     4769.20     5097.00     84.78 o 
 -11   1   2     1222.12     1165.73     18.95 o 
  -9   1   2      993.29     1049.30     16.01 o 
  -7   1   2       45.62       58.73      5.90 o 
  -5   1   2      257.93      321.11     20.22 o 
  -3   1   2       26.01       22.66      2.80 o 
  -1   1   2    62240.76    55589.74   1426.50 o 
   1   1   2    49685.71    48446.62   1326.23 o 
   3   1   2     4954.16     4880.33    132.27 o 
   5   1   2     3705.79     3530.08    143.23 o 
   7   1   2     7390.28     7600.74    197.99 o 
   9   1   2     1009.43      942.41     17.00 o 
  11   1   2      257.50      184.51      9.53 o 
  13   1   2      850.04      846.95     23.59 o 
  15   1   2     1061.86     1100.09     31.42 o 
  17   1   2     5917.80     6276.79    132.53 o 
  19   1   2      548.83      561.87     23.74 o 
  21   1   2      108.83       90.48     20.22 o 
  23   1   2        3.51       -8.13     25.85 o 
  25   1   2       61.62       31.52     33.93 o 
 -26   2   2      221.68      116.40     61.97 o 
 -24   2   2       49.02       57.79     40.30 o 
 -22   2   2       54.39        4.33     40.03 o 
 -20   2   2      117.94      127.96     34.90 o 
 -18   2   2     2162.16     2261.74     62.25 o 
 -16   2   2      740.85      772.54     27.42 o 
 -14   2   2       68.63       39.14     21.06 o 
 -12   2   2      304.45      299.47     12.76 o 
 -10   2   2      938.80      894.44     38.76 o 
  -8   2   2        0.06       15.55      8.08 o 
  -6   2   2     1125.73     1155.53     25.77 o 
  -4   2   2        8.08        4.54      6.16 o 
  -2   2   2     1032.33     1115.25     21.43 o 
   0   2   2     2088.24     2068.68     39.01 o 
   2   2   2     5371.44     5515.30    184.51 o 
   4   2   2     1889.71     1908.26     37.93 o 
   6   2   2     2283.42     2416.33     80.88 o 
   8   2   2     1458.37     1501.56     37.07 o 
  10   2   2      337.02      301.13     12.84 o 
  12   2   2     2279.24     2362.93     56.83 o 
  14   2   2       73.06       64.00     12.13 o 
  16   2   2      191.62      119.66     20.88 o 
  18   2   2      733.19      655.48     34.54 o 
  20   2   2      109.34       65.79     38.05 o 
  22   2   2      254.56      270.91     52.57 o 
  24   2   2       42.77       71.50     50.46 o 
 -23   3   2        4.85       39.32    104.47 o 
 -21   3   2       16.85       22.21     67.40 o 
 -19   3   2        7.44       10.85     64.93 o 
 -17   3   2      100.67       40.44     47.18 o 
 -15   3   2      465.37      421.74     85.09 o 
 -13   3   2       35.82        9.36     23.61 o 
 -11   3   2       65.24      133.75     21.10 o 
  -9   3   2      133.64      123.90     18.36 o 
  -7   3   2      180.40      148.98     15.17 o 
  -5   3   2      112.97       76.97     16.97 o 
  -3   3   2      204.25      215.51     16.85 o 
  -1   3   2       46.33       68.72     17.69 o 
   1   3   2      102.25       99.72     31.17 o 
   3   3   2      233.71      213.66     17.17 o 
   5   3   2       56.62       27.13     31.17 o 
   7   3   2       18.03       37.07     20.22 o 
   9   3   2       39.26       48.64     15.80 o 
  11   3   2       70.90       68.49     19.84 o 
  13   3   2       15.67       33.62     23.47 o 
  15   3   2       32.28       18.54     29.79 o 
  17   3   2       20.03       43.81    101.10 o 
  19   3   2      149.29      193.91     43.48 o 
  21   3   2       19.36       16.95     49.44 o 
 -16   4   2       30.03       59.11     47.20 o 
 -14   4   2      173.73      150.80     41.71 o 
 -12   4   2       15.24       -0.91     32.72 o 
 -10   4   2        1.66       33.43     27.54 o 
  -8   4   2       44.67       45.99     30.14 o 
  -6   4   2        0.08       36.66     27.66 o 
  -4   4   2        1.45       33.26     42.13 o 
  -2   4   2      403.07      425.18     28.65 o 
   0   4   2       79.92       53.92     26.96 o 
   2   4   2      225.76      233.17     32.02 o 
   4   4   2        1.77       22.04     32.02 o 
   6   4   2        0.31       36.43     55.61 o 
   8   4   2        1.84       15.76     38.52 o 
  10   4   2        1.49       57.29     50.55 o 
  12   4   2        0.20      -40.13     42.70 o 
  14   4   2       10.34      -11.98     52.93 o 
 -29   1   3      831.94      933.56    146.60 o 
 -27   1   3       10.36       -8.60     34.41 o 
 -25   1   3        6.13        3.20     23.47 o 
 -23   1   3      676.67      691.72     32.79 o 
 -21   1   3       93.42      104.67     32.86 o 
 -19   1   3      256.81      243.47     21.06 o 
 -17   1   3     1975.15     2036.10     46.29 o 
 -15   1   3      475.45      430.27     36.23 o 
 -13   1   3     1000.47     1088.97     20.62 o 
 -11   1   3     5718.20     6338.90    123.85 o 
  -9   1   3     1142.23     1257.17     18.99 o 
  -7   1   3     6633.91     6680.13    105.86 o 
  -5   1   3     5960.27     5837.79     98.57 o 
  -3   1   3     1549.44     1637.38     27.80 o 
  -1   1   3    23478.71    22598.93    381.66 o 
   1   1   3    23478.24    23029.02    720.35 o 
   3   1   3      288.36      253.87      6.86 o 
   5   1   3      302.37      340.40     15.17 o 
   7   1   3        0.04       -1.69      2.80 o 
   9   1   3     1102.92     1236.21     20.26 o 
  11   1   3      678.66      649.63     15.49 o 
  13   1   3      199.58      177.22     15.35 o 
  15   1   3      136.72       83.06     14.15 o 
  17   1   3     1888.06     1966.83     50.12 o 
  19   1   3       80.95       44.97     17.25 o 
  21   1   3      714.30      696.57     35.63 o 
  23   1   3       77.39       44.53     28.31 o 
  25   1   3        7.95      -37.18     37.18 o 
 -26   2   3       63.40       97.78     40.04 o 
 -24   2   3       24.91        5.13     47.95 o 
 -22   2   3       32.77       39.86     34.49 o 
 -20   2   3        0.20       16.07     22.13 o 
 -18   2   3      795.43      799.45     50.55 o 
 -16   2   3      424.34      370.41     53.08 o 
 -14   2   3     1994.74     2005.71     47.37 o 
 -12   2   3      444.39      472.67     21.91 o 
 -10   2   3      389.86      338.85     11.48 o 
  -8   2   3        0.85        0.95      4.93 o 
  -6   2   3      193.26      154.00     12.64 o 
  -4   2   3      170.31      161.11      8.43 o 
  -2   2   3       10.56       12.71      5.85 o 
   0   2   3       38.21       28.74      8.43 o 
   2   2   3     5011.00     4994.45    100.19 o 
   4   2   3     5197.64     5365.39     90.29 o 
   6   2   3      225.95      221.27     15.17 o 
   8   2   3     1224.67     1290.22     37.07 o 
  10   2   3      135.49      132.86     14.32 o 
  12   2   3       24.53       11.39     17.69 o 
  14   2   3       90.17       92.68     20.22 o 
  16   2   3       42.54       59.07     19.90 o 
  18   2   3       97.89       97.06     30.33 o 
  20   2   3      853.91      882.36     68.24 o 
  22   2   3      183.50      179.45     55.86 o 
  24   2   3       90.67      135.18     57.47 o 
 -23   3   3        0.46       90.15     76.26 o 
 -21   3   3       36.59        2.73     53.92 o 
 -19   3   3        0.61       38.46     43.88 o 
 -17   3   3      382.83      336.36    150.81 o 
 -15   3   3      485.68      450.42     64.87 o 
 -13   3   3      371.20      340.98     32.07 o 
 -11   3   3        4.29      -20.22     20.22 o 
  -9   3   3      534.88      626.79     33.70 o 
  -7   3   3        0.95       12.84     12.64 o 
  -5   3   3       25.31       11.80     23.59 o 
  -3   3   3      583.81      588.10     40.44 o 
  -1   3   3      507.82      495.82     66.56 o 
   1   3   3      596.89      587.18     29.65 o 
   3   3   3       16.33       -9.82     12.60 o 
   5   3   3     2035.40     2134.01     62.87 o 
   7   3   3      231.78      212.84     49.71 o 
   9   3   3       39.96       17.49     25.28 o 
  11   3   3        7.24        5.77     18.99 o 
  13   3   3       20.38       22.28     23.89 o 
  15   3   3      224.22      171.43     31.58 o 
  17   3   3       14.03      -31.69     43.18 o 
  19   3   3       16.14       71.29     48.24 o 
 -16   4   3        1.41       59.86     42.87 o 
 -14   4   3      283.17      266.02     43.22 o 
 -12   4   3      135.79      130.24     53.92 o 
 -10   4   3       17.28       15.17     32.02 o 
  -8   4   3       11.09      -29.77     29.77 o 
  -6   4   3       93.07      119.15     69.93 o 
  -4   4   3       98.14       69.70     41.28 o 
  -2   4   3       29.45       40.44     23.59 o 
   0   4   3       46.04       10.11     28.65 o 
   2   4   3       65.22       43.98     34.54 o 
   4   4   3       12.68       25.72     27.95 o 
   6   4   3      276.75      299.33     47.30 o 
   8   4   3      286.52      335.34     46.24 o 
  10   4   3      269.07      203.50     44.13 o 
  12   4   3        1.70      -11.55     40.44 o 
  14   4   3       81.46        0.51     61.02 o 
 -30   0   4      771.82      884.64    114.58 o 
 -28   0   4       23.54       25.28     45.50 o 
 -26   0   4      264.38      249.38     38.76 o 
 -24   0   4        8.31      -33.70     38.76 o 
 -22   0   4      859.98      864.41     40.44 o 
 -20   0   4     2870.56     3122.34    104.47 o 
 -18   0   4       36.80       30.33     13.48 o 
 -16   0   4      221.59      202.20     15.17 o 
 -14   0   4       78.32       38.76      8.43 o 
 -12   0   4     5268.99     6568.21    114.58 o 
 -10   0   4     9070.04    10661.12    207.26 o 
  -8   0   4    39007.50    46612.69    894.75 o 
  -6   0   4     3870.09     4381.05     74.14 o 
  -4   0   4     4147.04     4509.11     75.83 o 
  -2   0   4    13481.02    12464.09    225.79 o 
   2   0   4     3013.89     2660.65     52.24 o 
   4   0   4     4247.97     3648.07     72.46 o 
   6   0   4     6174.34     5905.99    109.53 o 
   8   0   4    11080.48    11429.49    203.89 o 
  10   0   4     3212.15     3275.68     62.35 o 
  12   0   4      102.44      111.21     11.80 o 
  14   0   4      805.06      827.34     23.59 o 
  16   0   4      576.12      522.36     21.91 o 
  18   0   4     7105.06     7798.27    188.72 o 
  20   0   4     2036.07     2163.56     67.40 o 
  22   0   4      232.68      276.34     38.76 o 
  24   0   4      549.08      596.50     50.55 o 
  26   0   4      262.55      345.43     62.35 o 
 -29   1   4      347.71      363.96     65.72 o 
 -27   1   4       44.44       40.14     33.11 o 
 -25   1   4       19.52      -16.60     23.74 o 
 -23   1   4        1.84        0.82     18.44 o 
 -21   1   4       21.33       30.14     15.79 o 
 -19   1   4     3267.41     3558.59     92.65 o 
 -17   1   4      434.24      429.47     41.28 o 
 -15   1   4       35.06       57.27     10.11 o 
 -13   1   4      573.12      678.09     15.35 o 
 -11   1   4     6980.91     8013.81    272.97 o 
  -9   1   4        3.84        6.74      3.57 o 
  -7   1   4        2.20        6.74      5.06 o 
  -5   1   4      154.19      147.83      7.58 o 
  -3   1   4     7551.14     7500.15    141.54 o 
  -1   1   4     7811.70     7333.26     90.46 o 
   1   1   4     3610.35     3537.41    120.48 o 
   3   1   4        0.10        7.70      4.04 o 
   5   1   4     1458.92     1500.79     29.49 o 
   7   1   4     1318.96     1538.07     23.74 o 
   9   1   4     1442.62     1462.03     25.43 o 
  11   1   4      109.75       87.88      8.88 o 
  13   1   4        1.50       -5.90      9.31 o 
  15   1   4      239.11      244.62     21.91 o 
  17   1   4      147.51       97.09     20.22 o 
  19   1   4     2285.66     2377.35     59.74 o 
  21   1   4       51.53       -6.91     29.53 o 
  23   1   4       17.22       31.69     30.91 o 
  25   1   4       50.73       73.10     41.68 o 
 -26   2   4       13.32      -13.59     41.59 o 
 -24   2   4        2.45      -31.58     52.24 o 
 -22   2   4       65.53       85.84     43.81 o 
 -20   2   4       66.53       38.42     23.59 o 
 -18   2   4      730.24      704.34     55.61 o 
 -16   2   4     1185.49     1299.15     32.35 o 
 -14   2   4      618.39      590.43     20.15 o 
 -12   2   4      122.96       81.65     21.06 o 
 -10   2   4      230.19      197.68     21.06 o 
  -8   2   4       30.81        5.39     17.69 o 
  -6   2   4      102.39      110.89     14.32 o 
  -4   2   4       50.39       40.18      6.33 o 
  -2   2   4      873.65      825.62     17.75 o 
   0   2   4     7437.10     8057.87    156.87 o 
   2   2   4      941.31      971.63     22.96 o 
   4   2   4      117.40      110.17      9.95 o 
   6   2   4       14.34       33.84     10.99 o 
   8   2   4        9.67       15.26      9.95 o 
  10   2   4        8.90       -7.20     10.69 o 
  12   2   4       25.13       43.81     14.95 o 
  14   2   4      613.47      586.54     58.13 o 
  16   2   4        0.97       13.85     19.90 o 
  18   2   4      623.41      593.64     82.57 o 
  20   2   4      130.54       77.51     37.24 o 
  22   2   4       35.54       25.18     40.30 o 
 -23   3   4       18.70      -56.08     56.08 o 
 -21   3   4       54.73       85.78     45.89 o 
 -19   3   4       61.11       45.94     81.72 o 
 -17   3   4      280.51      328.45     56.45 o 
 -15   3   4     2279.79     2615.33    117.95 o 
 -13   3   4      215.86      181.71     38.76 o 
 -11   3   4       75.80       91.87     42.97 o 
  -9   3   4      713.62      806.87     64.87 o 
  -7   3   4        3.87       12.85     15.34 o 
  -5   3   4        0.05       10.26     15.45 o 
  -3   3   4     1543.46     1645.15    176.93 o 
  -1   3   4      284.31      273.49     17.56 o 
   1   3   4      145.09      171.94     45.50 o 
   3   3   4     1931.46     2055.45     70.43 o 
   5   3   4        3.69      -14.02     14.02 o 
   7   3   4        1.41      -15.55     15.55 o 
   9   3   4      237.87      216.21     26.12 o 
  11   3   4       18.00       18.54     21.67 o 
  13   3   4       82.44       62.99     24.94 o 
  15   3   4     1316.05     1495.74     62.34 o 
  17   3   4       10.08      -24.01     98.57 o 
  19   3   4       11.50       30.33     67.40 o 
 -16   4   4       37.01       35.93     68.24 o 
 -14   4   4      162.82      199.01     53.08 o 
 -12   4   4      202.32      158.89     36.17 o 
 -10   4   4      171.93      157.61     49.71 o 
  -8   4   4      299.63      320.13     71.61 o 
  -6   4   4       10.20       39.62     31.80 o 
  -4   4   4      111.68       89.69     49.71 o 
  -2   4   4      263.57      293.19     37.07 o 
   0   4   4        2.38       20.22     30.33 o 
   2   4   4        1.98        8.57     32.10 o 
   4   4   4      252.38      189.42     53.92 o 
   6   4   4      266.10      267.67     40.54 o 
   8   4   4      178.65      144.34     39.80 o 
  10   4   4      260.05      306.52     45.09 o 
  12   4   4       51.92      109.89     63.19 o 
 -29   1   5        0.84        2.96     74.98 o 
 -27   1   5      359.07      337.29     64.87 o 
 -25   1   5       10.94       37.73     21.35 o 
 -23   1   5       44.68       59.61     21.91 o 
 -21   1   5      671.43      622.70     29.49 o 
 -19   1   5        0.33       -8.05     14.52 o 
 -17   1   5      523.95      500.83     18.99 o 
 -15   1   5      517.50      554.01     35.39 o 
 -13   1   5        8.08        5.90      4.33 o 
 -11   1   5      220.23      242.22     16.85 o 
  -9   1   5       87.40       67.71      8.43 o 
  -7   1   5      251.03      267.45      6.86 o 
  -5   1   5     1394.94     1407.00     35.39 o 
  -3   1   5      366.38      282.59      5.26 o 
  -1   1   5      832.36      790.38     10.53 o 
   1   1   5    19181.49    19372.65    452.43 o 
   3   1   5     8806.07     8791.93    318.47 o 
   5   1   5      134.53      121.32      4.04 o 
   7   1   5      466.43      519.41     10.19 o 
   9   1   5       74.41       67.95      7.68 o 
  11   1   5      256.33      251.65     12.47 o 
  13   1   5        3.77        7.22     12.13 o 
  15   1   5      256.53      303.25     16.85 o 
  17   1   5      171.12      168.90     18.21 o 
  19   1   5      347.63      371.57     25.89 o 
  21   1   5     1121.71     1258.58     57.29 o 
  23   1   5        0.37       19.99     51.39 o 
 -26   2   5        4.14      -16.85     47.18 o 
 -24   2   5        6.20       57.29     65.72 o 
 -22   2   5      468.68      529.64     40.04 o 
 -20   2   5        0.65      -13.30     32.86 o 
 -18   2   5      117.72      105.18     59.82 o 
 -16   2   5     2912.52     3221.91     87.28 o 
 -14   2   5      718.58      751.96     39.60 o 
 -12   2   5      395.82      379.06     21.06 o 
 -10   2   5      605.92      602.95     18.95 o 
  -8   2   5      750.71      768.04     22.43 o 
  -6   2   5      121.44      104.82      9.95 o 
  -4   2   5     1853.06     1770.34     39.60 o 
  -2   2   5      526.25      503.54     20.22 o 
   0   2   5      189.04      177.39     11.70 o 
   2   2   5     5722.97     6201.62    119.03 o 
   4   2   5     4280.19     4552.01    133.12 o 
   6   2   5       24.14       18.43      9.31 o 
   8   2   5      165.59      141.37     36.23 o 
  10   2   5      257.05      232.24     12.52 o 
  12   2   5      377.64      344.38     21.17 o 
  14   2   5       98.31       84.22     22.45 o 
  16   2   5      174.91      154.11     23.38 o 
  18   2   5      105.22       85.09     33.36 o 
  20   2   5        3.65       59.18     57.29 o 
  22   2   5      904.51     1013.70    105.31 o 
 -23   3   5        7.63       54.22     55.63 o 
 -21   3   5       14.77      -48.16     51.29 o 
 -19   3   5        4.63       39.72     38.34 o 
 -17   3   5      541.56      618.40     53.92 o 
 -15   3   5      902.91     1033.74     85.09 o 
 -13   3   5     1003.84     1113.23     63.19 o 
 -11   3   5      391.74      412.55     26.12 o 
  -9   3   5      162.04      146.98     20.38 o 
  -7   3   5      512.22      524.54     33.70 o 
  -5   3   5       17.86       29.54     24.43 o 
  -3   3   5       21.36       41.78     14.27 o 
  -1   3   5        1.86       24.71     21.06 o 
   1   3   5      337.99      277.60     28.65 o 
   3   3   5     1330.95     1415.04     58.47 o 
   5   3   5      261.47      244.08     18.08 o 
   7   3   5      691.99      814.40     34.58 o 
   9   3   5      410.97      391.51     24.94 o 
  11   3   5      433.48      383.01     39.45 o 
  13   3   5      106.10      125.09     30.23 o 
  15   3   5       32.18       22.84     46.34 o 
  17   3   5        6.88       70.11     48.46 o 
  19   3   5       28.10      -15.77     47.98 o 
 -16   4   5      112.41      132.09     90.15 o 
 -14   4   5       63.03      123.79     52.24 o 
 -12   4   5       38.03       41.38     33.93 o 
 -10   4   5      678.33      741.09     48.12 o 
  -8   4   5       25.67       -5.80     29.17 o 
  -6   4   5       58.69       50.45     25.77 o 
  -4   4   5       50.03       82.18     84.25 o 
  -2   4   5       22.04       53.92     47.18 o 
   0   4   5        0.06       43.81     42.13 o 
   2   4   5       11.16       18.07     35.21 o 
   4   4   5      110.15      154.35     82.57 o 
   6   4   5      933.44     1007.87     60.43 o 
   8   4   5      364.37      299.33     79.20 o 
  10   4   5       10.86        4.43     42.34 o 
  12   4   5        0.01        6.40     65.72 o 
 -30   0   6      710.50      945.30     79.20 o 
 -28   0   6        4.08      -18.54     38.76 o 
 -26   0   6      512.95      473.49     42.13 o 
 -24   0   6      170.55      112.90     26.96 o 
 -22   0   6       46.76       -6.74     21.91 o 
 -20   0   6      194.28      222.42     16.85 o 
 -18   0   6     2257.06     2561.23     65.72 o 
 -16   0   6        2.94        3.37      8.43 o 
 -14   0   6       87.11       89.31      8.43 o 
 -12   0   6    41743.03    54845.69   1359.81 o 
 -10   0   6     4603.96     5988.56     94.36 o 
  -8   0   6      628.50      569.54     13.48 o 
  -6   0   6     8287.83     8650.89    158.39 o 
  -4   0   6     5554.93     4851.17     85.94 o 
  -2   0   6     2583.86     2345.55     43.81 o 
   0   0   6       17.67       11.80      3.37 o 
   2   0   6       85.01       89.31      5.06 o 
   4   0   6        5.62       11.80      5.06 o 
   6   0   6    17109.61    18424.00    310.04 o 
   8   0   6     3333.27     3477.88     70.77 o 
  10   0   6     2525.09     2236.02     57.29 o 
  12   0   6       67.81       48.87     11.80 o 
  14   0   6      805.60      798.70     26.96 o 
  16   0   6      469.99      572.91     28.65 o 
  18   0   6      860.48      773.42     47.18 o 
  20   0   6       13.08       37.07     28.65 o 
  22   0   6      115.22       65.72     33.70 o 
  24   0   6       79.94       70.77     52.24 o 
 -29   1   6      179.69      155.55     59.82 o 
 -27   1   6       19.44       40.03     36.71 o 
 -25   1   6       84.30       18.09     29.49 o 
 -23   1   6      213.76      171.71     21.45 o 
 -21   1   6     1939.11     2069.75     74.14 o 
 -19   1   6       22.25       -3.66     12.76 o 
 -17   1   6      119.13       94.88     12.13 o 
 -15   1   6      116.87       87.46     10.08 o 
 -13   1   6     1470.86     1552.35     38.07 o 
 -11   1   6       45.38       45.06      3.13 o 
  -9   1   6      151.95      116.29     16.85 o 
  -7   1   6     2601.03     2774.52     41.24 o 
  -5   1   6       87.85       97.13      4.04 o 
  -3   1   6     7859.78     7882.35    100.68 o 
  -1   1   6     1845.00     1808.07     26.49 o 
   1   1   6     6105.91     6372.58    177.77 o 
   3   1   6       59.58       53.90      4.04 o 
   5   1   6     1467.18     1389.75     27.80 o 
   7   1   6     8565.06     9335.23    325.21 o 
   9   1   6      298.34      291.37     14.32 o 
  11   1   6       23.62       10.95     10.72 o 
  13   1   6        5.99      -10.64     12.64 o 
  15   1   6        3.35      -12.89     13.36 o 
  17   1   6     1001.18      997.00     35.51 o 
  19   1   6       62.23       64.15     32.86 o 
  21   1   6       53.48       34.17     27.98 o 
  23   1   6        1.03        4.90     62.35 o 
 -28   2   6      494.46      419.57     69.09 o 
 -26   2   6      334.40      226.98     72.46 o 
 -24   2   6      331.11      257.93     46.41 o 
 -22   2   6        4.89       -0.18     28.52 o 
 -20   2   6      149.41      120.46     21.43 o 
 -18   2   6      564.75      546.90     28.99 o 
 -16   2   6      419.02      381.78     18.95 o 
 -14   2   6        9.76      -11.27     11.27 o 
 -12   2   6       66.17       61.97     11.80 o 
 -10   2   6      692.48      695.59     20.83 o 
  -8   2   6     3077.42     3405.50    116.27 o 
  -6   2   6     3729.87     3847.90     94.36 o 
  -4   2   6     3154.52     3429.37     64.37 o 
  -2   2   6     2591.21     2792.92     47.66 o 
   0   2   6     2669.51     2894.77     58.89 o 
   2   2   6     4930.94     5187.57    110.88 o 
   4   2   6      367.26      298.57     13.00 o 
   6   2   6      410.18      442.51     19.84 o 
   8   2   6       10.44        2.36     11.22 o 
  10   2   6      227.61      174.56     15.17 o 
  12   2   6        8.24        4.06     15.27 o 
  14   2   6      927.12      940.39     67.40 o 
  16   2   6      768.57      739.96     49.71 o 
  18   2   6       70.76       99.95     35.39 o 
  20   2   6      961.74     1036.29     64.86 o 
  22   2   6       93.41      134.15     92.68 o 
 -23   3   6        1.12       70.99     63.19 o 
 -21   3   6      296.31      283.45     53.08 o 
 -19   3   6       57.50      -47.18     55.61 o 
 -17   3   6      405.93      452.40     39.03 o 
 -15   3   6        0.14      -14.94     27.75 o 
 -13   3   6       91.63      117.28     23.42 o 
 -11   3   6       84.75       66.93     22.75 o 
  -9   3   6       81.70       48.76     30.33 o 
  -7   3   6        8.59       16.26     15.55 o 
  -5   3   6        3.87        9.27     14.32 o 
  -3   3   6      752.77      802.33     34.73 o 
  -1   3   6      893.19      918.31     37.00 o 
   1   3   6      846.24      797.55     62.35 o 
   3   3   6      244.14      221.95     40.44 o 
   5   3   6      988.31     1034.37     66.56 o 
   7   3   6       98.99       53.25     17.69 o 
   9   3   6       38.51       47.09     20.15 o 
  11   3   6      171.86      111.32     26.01 o 
  13   3   6       59.67       78.30     30.23 o 
  15   3   6       39.41       59.65     67.40 o 
  17   3   6       34.01       30.02     58.98 o 
 -18   4   6        2.76       52.57     75.83 o 
 -16   4   6      221.89      158.79     69.09 o 
 -14   4   6      646.64      816.57     59.82 o 
 -12   4   6        8.02       88.09     85.94 o 
 -10   4   6        0.25      -14.57     28.92 o 
  -8   4   6      258.27      225.64     56.45 o 
  -6   4   6       20.79        8.48     30.56 o 
  -4   4   6      252.91      336.15     45.90 o 
  -2   4   6       57.97       87.62     40.44 o 
   0   4   6       37.09        5.23     34.41 o 
   2   4   6      322.06      370.86     56.45 o 
   4   4   6       99.07      120.17     35.85 o 
   6   4   6       10.77      -37.24     37.24 o 
   8   4   6       30.48       27.27     40.96 o 
  10   4   6        3.39       42.49     53.42 o 
  12   4   6        3.45      -33.70     57.29 o 
 -29   1   7      185.12      210.99     56.68 o 
 -27   1   7        3.19       34.85     28.66 o 
 -25   1   7       41.56       65.86     27.83 o 
 -23   1   7      345.47      349.96     23.21 o 
 -21   1   7      125.47      108.98     16.05 o 
 -19   1   7      866.20      924.64     32.17 o 
 -17   1   7      806.69      885.39     31.86 o 
 -15   1   7     1152.55     1117.55     31.42 o 
 -13   1   7       42.62       29.05     14.32 o 
 -11   1   7     1987.60     2230.57     37.91 o 
  -9   1   7     4879.62     5264.93     83.30 o 
  -7   1   7      267.69      213.90     12.64 o 
  -5   1   7     6784.79     7201.86    101.72 o 
  -3   1   7      859.31      876.68     20.22 o 
  -1   1   7      541.42      425.00      8.09 o 
   1   1   7     2758.88     2836.96     31.91 o 
   3   1   7      252.30      244.51      7.15 o 
   5   1   7      252.00      203.39     10.95 o 
   7   1   7     1192.97     1230.67     19.63 o 
   9   1   7     1450.14     1454.37     31.42 o 
  11   1   7       28.16       14.99     11.27 o 
  13   1   7     1541.56     1533.27     35.98 o 
  15   1   7        4.91       -5.78     12.47 o 
  17   1   7       35.55       32.02     21.45 o 
  19   1   7      508.36      490.34     35.85 o 
  21   1   7      604.45      670.24     40.80 o 
  23   1   7        0.12      -36.71     36.71 o 
 -28   2   7       20.04       40.93     48.73 o 
 -26   2   7       16.42      -38.76     44.86 o 
 -24   2   7      217.51      276.34     52.24 o 
 -22   2   7        0.44        9.92     32.10 o 
 -20   2   7      821.61      861.55     65.72 o 
 -18   2   7       88.81       74.48     19.42 o 
 -16   2   7      266.48      196.13     34.54 o 
 -14   2   7        0.11      -10.46     10.90 o 
 -12   2   7      652.96      605.99     37.91 o 
 -10   2   7      506.23      506.09     16.55 o 
  -8   2   7      745.30      815.03     60.66 o 
  -6   2   7      227.77      208.37     11.80 o 
  -4   2   7      253.01      234.11      9.31 o 
  -2   2   7        1.00       -5.61      5.61 o 
   0   2   7        7.71        2.91      6.47 o 
   2   2   7     3801.95     4132.79     72.93 o 
   4   2   7      262.93      258.09     22.75 o 
   6   2   7      278.63      231.29     41.28 o 
   8   2   7       84.55       73.71     25.28 o 
  10   2   7      226.95      146.14     17.76 o 
  12   2   7        1.84       16.18     16.82 o 
  14   2   7      102.24       93.34     27.80 o 
  16   2   7      247.04      251.34     28.99 o 
  18   2   7        7.95      -22.96     30.68 o 
  20   2   7      506.91      413.83     57.01 o 
 -23   3   7       20.46      -21.05     48.02 o 
 -21   3   7        1.53      -41.07     41.07 o 
 -19   3   7      542.08      686.37    124.69 o 
 -17   3   7      114.41      165.13     38.76 o 
 -15   3   7        1.30       39.91     30.68 o 
 -13   3   7       11.67        4.47     20.10 o 
 -11   3   7      744.38      761.10     37.27 o 
  -9   3   7      920.24      975.35     46.34 o 
  -7   3   7       27.24       39.94     27.80 o 
  -5   3   7       10.95       16.43     39.60 o 
  -3   3   7      189.91      132.34     27.80 o 
  -1   3   7      422.49      471.73     66.56 o 
   1   3   7      632.11      585.63     27.09 o 
   3   3   7      246.53      242.41     23.41 o 
   5   3   7     1897.37     2132.26    114.58 o 
   7   3   7       40.79       30.33     23.59 o 
   9   3   7      284.18      224.89     26.63 o 
  11   3   7       22.17      -17.77     23.41 o 
  13   3   7       22.97        8.12     42.97 o 
  15   3   7        9.37      -25.56     34.80 o 
  17   3   7       67.80      169.57     65.72 o 
 -18   4   7       54.10        6.24     48.08 o 
 -16   4   7       31.36      -13.06     41.72 o 
 -14   4   7     1753.45     2251.18     90.29 o 
 -12   4   7      159.24       99.08     41.72 o 
 -10   4   7        0.01       25.23     31.53 o 
  -8   4   7       15.81       45.91     43.81 o 
  -6   4   7       51.64       56.84     64.03 o 
  -4   4   7       56.75      134.80     47.18 o 
  -2   4   7      241.75      308.36     57.29 o 
   0   4   7       34.30       38.94     44.10 o 
   2   4   7       28.32       73.05     40.04 o 
   4   4   7      997.39     1133.49     68.06 o 
   6   4   7      137.43      128.69     39.47 o 
   8   4   7      214.97      331.95     67.40 o 
  10   4   7       71.27       84.25     46.42 o 
 -30   0   8      352.84      192.09    104.47 o 
 -28   0   8      770.57      770.05     89.31 o 
 -26   0   8      121.77      104.47     32.02 o 
 -24   0   8      635.43      551.00     37.07 o 
 -22   0   8      383.26      335.32     28.65 o 
 -20   0   8      292.29      326.89     20.22 o 
 -18   0   8     1277.35     1405.31     45.50 o 
 -16   0   8     1372.61     1358.13     35.39 o 
 -14   0   8      214.99      234.22     11.80 o 
 -12   0   8     1747.42     2188.84     42.13 o 
 -10   0   8     1165.99     1267.13     25.28 o 
  -8   0   8     7126.50     8153.81    141.54 o 
  -6   0   8     3145.97     3238.61     62.35 o 
  -4   0   8     4512.43     4118.19     74.14 o 
  -2   0   8      978.95      945.30     18.54 o 
   0   0   8     9297.68     9235.59    165.13 o 
   2   0   8     2983.38     3049.89     52.24 o 
   4   0   8       71.27       62.35      6.74 o 
   6   0   8      315.07      345.43     13.48 o 
   8   0   8     2766.20     3097.07     69.09 o 
  10   0   8     2000.99     2153.45     53.92 o 
  12   0   8      306.39      272.97     16.85 o 
  14   0   8      464.19      512.25     26.96 o 
  16   0   8       55.37       80.88     21.91 o 
  18   0   8        5.15       15.17     30.33 o 
  20   0   8      117.56       57.29     32.02 o 
  22   0   8       24.37      -38.76     47.18 o 
 -29   1   8      302.55      265.78     43.65 o 
 -27   1   8      231.69      245.06     32.35 o 
 -25   1   8      127.14      107.28     43.81 o 
 -23   1   8      148.09      103.27     19.42 o 
 -21   1   8        2.11       -0.47     14.86 o 
 -19   1   8       53.13       52.97     13.66 o 
 -17   1   8       55.15       53.78     11.27 o 
 -15   1   8        6.64       -1.69      8.34 o 
 -13   1   8     1426.81     1691.01     37.18 o 
 -11   1   8    11652.19    13792.39    226.92 o 
  -9   1   8      742.18      822.82     15.35 o 
  -7   1   8       13.10        2.17      4.04 o 
  -5   1   8     2727.35     3034.18     37.40 o 
  -3   1   8     6228.29     6432.11    159.23 o 
  -1   1   8      680.75      642.75     11.27 o 
   1   1   8      596.79      541.56      9.31 o 
   3   1   8      128.09      132.46      5.26 o 
   5   1   8     2412.70     2580.40     37.91 o 
   7   1   8     3732.01     3946.69    111.21 o 
   9   1   8        2.48       24.78      9.66 o 
  11   1   8        4.89       -2.08      9.66 o 
  13   1   8      579.79      511.31     18.95 o 
  15   1   8      672.75      619.17     40.44 o 
  17   1   8        5.79       31.47     22.02 o 
  19   1   8      286.32      323.44     29.53 o 
  21   1   8       11.53       32.20     32.10 o 
 -28   2   8      142.12      111.19     47.75 o 
 -26   2   8       16.53      -33.17     33.30 o 
 -24   2   8      325.58      346.21     42.13 o 
 -22   2   8     1111.83     1148.32     52.53 o 
 -20   2   8      924.63      958.05     59.82 o 
 -18   2   8       91.63      101.59     18.95 o 
 -16   2   8       10.22        2.39     10.19 o 
 -14   2   8      314.16      308.98     20.22 o 
 -12   2   8      226.52      239.43     18.54 o 
 -10   2   8     1893.99     1992.33     46.55 o 
  -8   2   8       16.63       13.09      7.68 o 
  -6   2   8      138.53      101.54      9.31 o 
  -4   2   8     1865.63     1958.66     38.46 o 
  -2   2   8     3370.53     3619.17     67.40 o 
   0   2   8     5019.06     5388.08    112.05 o 
   2   2   8       12.93        0.56      7.54 o 
   4   2   8      614.27      582.99     29.49 o 
   6   2   8     1032.97     1007.39     38.76 o 
   8   2   8      694.27      645.36     24.24 o 
  10   2   8       18.56       -9.17     15.79 o 
  12   2   8       83.31      111.40     20.57 o 
  14   2   8      126.45       98.41     23.69 o 
  16   2   8        1.76      -11.80     32.02 o 
  18   2   8      700.30      771.67     42.34 o 
  20   2   8       16.19      -47.61     47.61 o 
 -23   3   8      138.86      223.53     56.45 o 
 -21   3   8     1335.96     1575.96     79.88 o 
 -19   3   8        9.18       33.70     38.65 o 
 -17   3   8        6.86       16.85     67.40 o 
 -15   3   8     1130.46     1387.85     53.93 o 
 -13   3   8       37.49       60.61     26.12 o 
 -11   3   8      682.83      776.50     43.05 o 
  -9   3   8      558.76      631.32     72.46 o 
  -7   3   8       57.16       41.95     17.25 o 
  -5   3   8      790.73      784.43     40.44 o 
  -3   3   8       26.00        3.77     32.86 o 
  -1   3   8       54.03       59.76     14.12 o 
   1   3   8        0.76       17.41     16.58 o 
   3   3   8      873.01      945.27     96.89 o 
   5   3   8      809.78      730.50     55.61 o 
   7   3   8      900.45     1058.56     45.31 o 
   9   3   8      428.36      442.53     30.55 o 
  11   3   8        9.37       38.08     25.85 o 
  13   3   8        6.73       28.70     36.75 o 
  15   3   8      238.45      251.01     43.89 o 
  17   3   8        4.47       14.14     53.83 o 
 -18   4   8       15.56       32.90     47.40 o 
 -16   4   8      279.86      326.33     72.46 o 
 -14   4   8      348.86      471.97     59.82 o 
 -12   4   8       18.28      -11.94     48.02 o 
 -10   4   8        6.13       -5.70     37.93 o 
  -8   4   8       27.09       63.13     35.39 o 
  -6   4   8      112.01       99.31     40.84 o 
  -4   4   8      109.59       89.31     45.50 o 
  -2   4   8      279.92      318.47     65.72 o 
   0   4   8       68.05      101.10     50.55 o 
   2   4   8       21.88       50.55     52.24 o 
   4   4   8      801.13      810.49     69.09 o 
   6   4   8      100.79      101.10     48.87 o 
   8   4   8        8.56       33.70     50.55 o 
  10   4   8      297.89      372.39     75.83 o 
 -29   1   9      206.76      239.53     51.19 o 
 -27   1   9        0.00      -16.34     27.30 o 
 -25   1   9      277.07      263.10     32.35 o 
 -23   1   9        4.51        4.13     17.00 o 
 -21   1   9      376.71      375.04     20.22 o 
 -19   1   9     1067.17     1133.18     36.94 o 
 -17   1   9      601.54      634.92     22.02 o 
 -15   1   9      298.21      321.79     16.01 o 
 -13   1   9     2218.50     2492.56     56.45 o 
 -11   1   9     2396.04     2593.26     42.70 o 
  -9   1   9       72.91       53.92      5.26 o 
  -7   1   9    12160.65    12824.84    179.58 o 
  -5   1   9      135.04      100.73      9.27 o 
  -3   1   9     1880.10     1876.51     24.40 o 
  -1   1   9        0.92        3.74      5.26 o 
   1   1   9      442.55      460.62      8.09 o 
   3   1   9      148.35      128.97     10.11 o 
   5   1   9       68.75       76.57      8.43 o 
   7   1   9        7.05        7.51      6.47 o 
   9   1   9      326.54      307.96     13.22 o 
  11   1   9      333.17      262.52     16.05 o 
  13   1   9       29.57       41.67     12.94 o 
  15   1   9       71.77       76.23     18.44 o 
  17   1   9       12.00        5.06     22.67 o 
  19   1   9      282.59      192.57     44.65 o 
  21   1   9       49.74       40.57     30.36 o 
 -28   2   9       81.44       13.48     41.60 o 
 -26   2   9        0.09       35.39     37.07 o 
 -24   2   9       36.80       34.91     29.15 o 
 -22   2   9        1.36       39.79     21.35 o 
 -20   2   9       11.93       37.27     21.06 o 
 -18   2   9       36.61       39.92     17.25 o 
 -16   2   9       88.40       83.94     14.32 o 
 -14   2   9       87.61       83.05     21.06 o 
 -12   2   9      609.90      670.75     21.05 o 
 -10   2   9       33.88       18.54      9.53 o 
  -8   2   9      330.26      306.41     13.36 o 
  -6   2   9      128.80      135.14      9.31 o 
  -4   2   9      776.52      701.23     30.33 o 
  -2   2   9      200.94      170.24     11.80 o 
   0   2   9      260.02      246.37     16.01 o 
   2   2   9      167.47      178.78     21.91 o 
   4   2   9      530.56      507.00     15.21 o 
   6   2   9      315.99      320.41     16.04 o 
   8   2   9      146.40      158.15     16.72 o 
  10   2   9       80.84       60.88     17.76 o 
  12   2   9      421.84      372.81     29.30 o 
  14   2   9       90.27      103.36     29.49 o 
  16   2   9       11.36       41.38     28.66 o 
  18   2   9       63.53       49.42     33.58 o 
  20   2   9        0.79      -18.28    102.79 o 
 -23   3   9        8.35       41.60     45.51 o 
 -21   3   9      616.63      759.22    110.37 o 
 -19   3   9       58.59       26.63     30.37 o 
 -17   3   9       84.49       69.93     29.79 o 
 -15   3   9      982.89     1173.28     73.30 o 
 -13   3   9      931.74      965.31     40.21 o 
 -11   3   9      161.51      186.58     22.13 o 
  -9   3   9      225.03      201.81     20.38 o 
  -7   3   9      347.48      277.75     28.48 o 
  -5   3   9      175.24      123.42     41.28 o 
  -3   3   9      199.54      129.75     25.28 o 
  -1   3   9        0.77       12.50     14.15 o 
   1   3   9      116.86      123.86     25.60 o 
   3   3   9     1141.72     1268.69     74.98 o 
   5   3   9      646.47      718.64     53.92 o 
   7   3   9      441.44      478.40     32.75 o 
   9   3   9      539.36      581.02    101.10 o 
  11   3   9        9.90       23.00     26.18 o 
  13   3   9      427.98      459.00     98.57 o 
  15   3   9      184.76      177.32     69.09 o 
 -18   4   9        0.33       -3.01     69.93 o 
 -16   4   9       73.16      120.94    103.63 o 
 -14   4   9       25.52      113.44     74.14 o 
 -12   4   9       96.71       97.54     57.29 o 
 -10   4   9      252.82      204.60     52.24 o 
  -8   4   9        0.22      -34.19     41.88 o 
  -6   4   9       17.18        9.33     42.87 o 
  -4   4   9      124.05       48.87     57.29 o 
  -2   4   9     1420.45     1927.66    134.80 o 
   0   4   9       57.97       10.11     65.72 o 
   2   4   9      171.32      139.86     60.66 o 
   4   4   9      249.66      195.46     52.24 o 
   6   4   9      332.28      216.91     47.21 o 
   8   4   9      126.10      170.19     60.66 o 
 -30   0  10       66.48       60.66     67.40 o 
 -28   0  10       46.22       18.54     52.24 o 
 -26   0  10     1013.41     1046.40     60.66 o 
 -24   0  10        7.27       18.54     32.02 o 
 -22   0  10      139.19      116.27     25.28 o 
 -20   0  10     1293.26     1658.06     43.81 o 
 -18   0  10      170.18      160.08     11.80 o 
 -16   0  10     1002.26     1016.07     32.02 o 
 -14   0  10      147.87      187.04     11.80 o 
 -12   0  10     6967.59     8342.53    168.50 o 
 -10   0  10       10.28       -3.37      5.06 o 
  -8   0  10      522.98      631.88     16.85 o 
  -6   0  10      748.94      813.86     18.54 o 
  -4   0  10     7133.61     7715.70    134.80 o 
  -2   0  10     1283.63     1403.62     25.28 o 
   0   0  10       67.90       57.29      6.74 o 
   2   0  10     2928.20     2753.32     53.92 o 
   4   0  10      397.38      399.35     13.48 o 
   6   0  10     9140.78     9977.00    195.46 o 
   8   0  10      437.04      416.20     18.54 o 
  10   0  10        1.09      -15.17     15.17 o 
  12   0  10        3.93        0.00     21.91 o 
  14   0  10     2223.42     2210.75     67.40 o 
  16   0  10       25.83        5.06     30.33 o 
  18   0  10        0.78      -30.33     30.33 o 
  20   0  10       43.95      -45.50     45.50 o 
  22   0  10       99.42      139.86     53.92 o 
 -29   1  10      267.70      308.21     48.02 o 
 -27   1  10       24.04       20.12     28.99 o 
 -25   1  10       66.31       85.09     25.02 o 
 -23   1  10     1653.58     1651.44     56.45 o 
 -21   1  10      189.77      152.08     19.42 o 
 -19   1  10      159.15      174.49     18.62 o 
 -17   1  10       65.36       33.89      9.95 o 
 -15   1  10       11.70       -4.54      7.68 o 
 -13   1  10      101.95       83.88      8.88 o 
 -11   1  10      934.22      877.90     32.02 o 
  -9   1  10      563.92      669.84     14.15 o 
  -7   1  10     2082.48     2219.34     33.30 o 
  -5   1  10     1226.43     1211.93     18.44 o 
  -3   1  10     1452.35     1530.43     23.47 o 
  -1   1  10      767.46      737.46     14.15 o 
   1   1  10      109.65      101.21      7.15 o 
   3   1  10       81.71       65.42      6.47 o 
   5   1  10      607.89      540.91     13.11 o 
   7   1  10      832.86      907.25     18.95 o 
   9   1  10       94.57       95.21     10.19 o 
  11   1  10       18.74       28.16     12.13 o 
  13   1  10       39.96       25.88     14.86 o 
  15   1  10       19.41       32.02     17.87 o 
  17   1  10       56.38       58.45     24.68 o 
  19   1  10       92.75       84.98     51.39 o 
  21   1  10        0.00      -23.69     38.79 o 
 -28   2  10      106.11       39.05     43.55 o 
 -26   2  10        4.08        7.45     29.89 o 
 -24   2  10      227.15      200.43     26.71 o 
 -22   2  10      184.19      150.46     24.68 o 
 -20   2  10      825.51      860.70     36.33 o 
 -18   2  10      252.26      238.28     22.02 o 
 -16   2  10      187.18      196.44     14.02 o 
 -14   2  10     1067.43     1061.11     33.20 o 
 -12   2  10     1505.32     1512.34     37.98 o 
 -10   2  10     2432.05     2598.28     83.41 o 
  -8   2  10     2120.80     2290.89     55.06 o 
  -6   2  10     4768.47     5222.47    104.85 o 
  -4   2  10      181.27      168.74      9.66 o 
  -2   2  10      442.12      428.77     13.66 o 
   0   2  10       26.63       19.59      8.67 o 
   2   2  10      429.75      427.86     25.28 o 
   4   2  10      429.74      415.97     24.43 o 
   6   2  10     1082.46     1126.12     35.72 o 
   8   2  10      993.39     1049.61     44.38 o 
  10   2  10      396.15      340.67     37.07 o 
  12   2  10     1085.55     1080.61     40.89 o 
  14   2  10       86.30       25.21     27.75 o 
  16   2  10      160.52      193.51     64.03 o 
  18   2  10       33.92       27.80     30.34 o 
 -25   3  10       12.37       73.43    126.38 o 
 -23   3  10        0.00      -41.90    112.05 o 
 -21   3  10     1124.48     1204.62     74.45 o 
 -19   3  10       44.57       47.62     33.70 o 
 -17   3  10       13.57       42.45     58.13 o 
 -15   3  10      328.33      363.99     75.83 o 
 -13   3  10       13.69       45.03     19.90 o 
 -11   3  10      118.72      137.78     29.49 o 
  -9   3  10      357.57      350.19     25.77 o 
  -7   3  10        0.18       -5.87     17.10 o 
  -5   3  10       93.99       97.83     21.67 o 
  -3   3  10     2155.11     2564.60    102.79 o 
  -1   3  10      228.18      172.26     25.10 o 
   1   3  10      157.64      169.89     64.03 o 
   3   3  10     1316.04     1480.20     82.57 o 
   5   3  10      429.86      436.42     42.13 o 
   7   3  10      258.39      277.88     47.18 o 
   9   3  10       18.17       31.92     28.99 o 
  11   3  10       62.43       47.85     28.04 o 
  13   3  10        0.13      -59.82     59.82 o 
  15   3  10       62.92        8.43     58.98 o 
 -18   4  10       67.75       -9.89     63.78 o 
 -16   4  10      125.17      118.41     46.41 o 
 -14   4  10      276.47      323.73    144.07 o 
 -12   4  10       13.78       56.80     43.39 o 
 -10   4  10        2.31       -2.02     41.34 o 
  -8   4  10      378.22      460.17     62.03 o 
  -6   4  10       57.62       67.45     43.02 o 
  -4   4  10      505.65      652.10     74.14 o 
  -2   4  10      229.04      352.17     74.14 o 
   0   4  10      103.33      109.53     60.66 o 
   2   4  10      618.11      674.01     85.94 o 
   4   4  10       22.77      -65.72     65.72 o 
   6   4  10       26.88      -50.55     50.55 o 
   8   4  10       34.97      143.23     85.94 o 
 -31   1  11        0.24      -53.56     53.56 o 
 -29   1  11       48.76        4.25     40.07 o 
 -27   1  11      129.22      105.54     28.99 o 
 -25   1  11        2.13       -6.12     22.26 o 
 -23   1  11      179.67      134.24     21.06 o 
 -21   1  11      130.78       97.74     14.29 o 
 -19   1  11       57.00       66.10     12.47 o 
 -17   1  11      217.56      125.31     13.36 o 
 -15   1  11       91.02      101.52     11.80 o 
 -13   1  11       51.13       53.20     29.49 o 
 -11   1  11     1270.49     1245.73     23.03 o 
  -9   1  11      465.10      400.62     10.90 o 
  -7   1  11      568.22      649.37     14.15 o 
  -5   1  11      314.72      264.12      8.43 o 
  -3   1  11      691.34      757.06     16.05 o 
  -1   1  11       49.47       41.95      6.47 o 
   1   1  11      973.26      920.09     18.62 o 
   3   1  11       85.94       84.78      7.68 o 
   5   1  11       12.10       10.42      6.47 o 
   7   1  11       35.29       24.55     17.69 o 
   9   1  11      887.38     1025.70     25.02 o 
  11   1  11      169.80      140.93     16.01 o 
  13   1  11      423.39      406.99     24.94 o 
  15   1  11       54.90       82.05     26.12 o 
  17   1  11       38.23       40.10     26.79 o 
  19   1  11       37.34      -20.33     34.54 o 
 -28   2  11      180.19      196.98     52.24 o 
 -26   2  11        3.03      -31.98     31.98 o 
 -24   2  11       19.66       17.38     24.43 o 
 -22   2  11       25.52       23.78     21.05 o 
 -20   2  11     2690.85     2954.27     94.45 o 
 -18   2  11      105.53       94.39     17.40 o 
 -16   2  11        2.72       -1.25     16.05 o 
 -14   2  11        1.00       -4.47     13.36 o 
 -12   2  11      136.31      115.21     13.36 o 
 -10   2  11      649.64      622.24     36.23 o 
  -8   2  11      120.20       85.30      8.34 o 
  -6   2  11      138.75      122.56      8.09 o 
  -4   2  11       18.01        8.43      8.41 o 
  -2   2  11     2444.41     2463.23     51.82 o 
   0   2  11     1316.68     1329.04     37.18 o 
   2   2  11       44.86       16.41     11.27 o 
   4   2  11        2.14      -11.31     12.47 o 
   6   2  11     1297.59     1472.63     88.46 o 
   8   2  11       27.80       10.05     26.12 o 
  10   2  11       99.00       61.86     29.49 o 
  12   2  11      242.86      245.40     29.17 o 
  14   2  11       89.25       58.30     32.52 o 
  16   2  11        2.54      -22.69     34.90 o 
  18   2  11       78.88      136.49     47.18 o 
 -25   3  11       79.86      120.62     58.93 o 
 -23   3  11       12.81       30.48     51.70 o 
 -21   3  11        1.17       46.21     40.98 o 
 -19   3  11      435.51      450.79     55.61 o 
 -17   3  11        2.92      -14.78     53.08 o 
 -15   3  11       16.72       21.48     27.93 o 
 -13   3  11      473.45      534.30     49.71 o 
 -11   3  11      932.86     1064.36     65.72 o 
  -9   3  11        0.70       -9.68     31.17 o 
  -7   3  11       71.57       40.75     22.26 o 
  -5   3  11      461.59      483.98     38.13 o 
  -3   3  11     1710.77     1909.93     97.39 o 
  -1   3  11     1687.46     1952.00     87.57 o 
   1   3  11      181.54      228.08     24.94 o 
   3   3  11       99.40       97.06     23.74 o 
   5   3  11        1.39       22.65     24.23 o 
   7   3  11       46.09        8.96     26.13 o 
   9   3  11        6.01      -10.62     53.92 o 
  11   3  11        0.13      -29.53     29.53 o 
  13   3  11        0.04       -7.42     39.45 o 
 -16   4  11       58.81       91.16     50.59 o 
 -14   4  11      399.16      395.24    101.10 o 
 -12   4  11       25.27       -7.89     40.75 o 
 -10   4  11        9.94        1.26     53.08 o 
  -8   4  11       69.02       52.80     62.35 o 
  -6   4  11      545.25      638.62    119.64 o 
  -4   4  11      722.54      946.98    131.43 o 
  -2   4  11       79.34       48.87     58.98 o 
   0   4  11        4.51      -15.17     60.66 o 
   2   4  11       29.54       28.65     62.35 o 
   4   4  11      448.75      345.43     69.09 o 
   6   4  11       27.74       72.46     67.40 o 
 -30   0  12       17.54       74.14     62.35 o 
 -28   0  12      132.15      192.09     42.13 o 
 -26   0  12      312.78      367.33     55.61 o 
 -24   0  12     1579.63     1599.08     96.05 o 
 -22   0  12       26.67      -21.91     21.91 o 
 -20   0  12       17.43       18.54      8.43 o 
 -18   0  12     1861.06     2316.90     69.09 o 
 -16   0  12      309.76      365.65     21.91 o 
 -14   0  12       21.86       15.17      8.43 o 
 -12   0  12        7.25        0.00      6.74 o 
 -10   0  12      673.16      596.50     20.22 o 
  -8   0  12     6245.57     6392.96    143.23 o 
  -6   0  12     9296.75     9911.28    180.30 o 
  -4   0  12      481.55      444.85     13.48 o 
  -2   0  12        2.20        3.37      6.74 o 
   0   0  12      848.25      854.30     21.91 o 
   2   0  12       15.62       18.54     10.11 o 
   4   0  12     1105.07     1088.52     30.33 o 
   6   0  12       15.79       15.17     11.80 o 
   8   0  12        0.99       15.17     15.17 o 
  10   0  12      422.28      427.99     26.96 o 
  12   0  12        1.65      -15.17     21.91 o 
  14   0  12      652.49      633.57     37.07 o 
  16   0  12      405.34      439.79     37.07 o 
  18   0  12        5.37      -38.76     38.76 o 
  20   0  12      190.42      155.02     50.55 o 
 -31   1  12      175.35      199.80     63.52 o 
 -29   1  12        9.71        0.25     35.21 o 
 -27   1  12        0.01        4.15     28.58 o 
 -25   1  12       50.75       31.85     24.23 o 
 -23   1  12      171.24      142.65     31.17 o 
 -21   1  12      127.96      116.95     16.04 o 
 -19   1  12      835.29      908.11     41.28 o 
 -17   1  12      417.87      403.94     17.25 o 
 -15   1  12      782.50      782.53     23.47 o 
 -13   1  12     1129.35     1195.72     37.91 o 
 -11   1  12     1361.45     1356.86     41.28 o 
  -9   1  12      214.80      230.25      8.88 o 
  -7   1  12      322.47      306.63     10.08 o 
  -5   1  12     4171.06     4675.45     96.89 o 
  -3   1  12      761.07      804.19     40.44 o 
  -1   1  12      527.03      464.24     15.17 o 
   1   1  12        2.20        1.53     11.80 o 
   3   1  12       28.87       23.73      6.86 o 
   5   1  12      703.98      745.79     17.00 o 
   7   1  12     1158.13     1194.15     43.81 o 
   9   1  12      321.31      290.68     16.04 o 
  11   1  12       87.37       61.02     16.55 o 
  13   1  12      806.78      726.18     48.87 o 
  15   1  12      287.85      257.27     25.89 o 
  17   1  12        4.53        5.32     29.15 o 
  19   1  12        4.51      -18.69     35.11 o 
 -28   2  12        1.74       10.06    132.27 o 
 -26   2  12       24.17       -5.77     71.61 o 
 -24   2  12      622.97      562.28     33.80 o 
 -22   2  12      356.92      309.90     23.89 o 
 -20   2  12     1208.38     1366.05     62.35 o 
 -18   2  12      849.44      899.42     34.77 o 
 -16   2  12      894.54      937.52     36.33 o 
 -14   2  12     1285.32     1298.07     42.45 o 
 -12   2  12      699.95      622.37     23.98 o 
 -10   2  12      136.45      116.48     10.53 o 
  -8   2  12      469.80      413.46     19.38 o 
  -6   2  12      179.04      149.70     10.72 o 
  -4   2  12      960.68     1009.55     33.13 o 
  -2   2  12      787.24      818.02     25.28 o 
   0   2  12      192.75      160.25     20.22 o 
   2   2  12      578.00      601.84     23.74 o 
   4   2  12     2475.95     2774.71    161.76 o 
   6   2  12      371.03      325.28     23.59 o 
   8   2  12      839.45      898.46     50.55 o 
  10   2  12      408.49      398.21     56.45 o 
  12   2  12       20.17        4.39     25.43 o 
  14   2  12      147.44      228.12     65.72 o 
  16   2  12        1.08       71.62     36.84 o 
 -25   3  12        0.04       52.81     47.91 o 
 -23   3  12       26.29      -45.24     54.76 o 
 -21   3  12      436.14      475.71     42.97 o 
 -19   3  12      341.26      348.71     33.30 o 
 -17   3  12       37.49       62.74     25.77 o 
 -15   3  12      145.16      128.58     25.49 o 
 -13   3  12      980.55     1083.44     41.46 o 
 -11   3  12      414.54      445.37     70.77 o 
  -9   3  12       71.07       48.53     26.63 o 
  -7   3  12      266.47      228.34     30.33 o 
  -5   3  12        1.55       28.48     22.96 o 
  -3   3  12      262.65      258.16     30.37 o 
  -1   3  12     1877.12     2369.52    100.81 o 
   1   3  12      162.83      145.45     23.69 o 
   3   3  12        0.03        7.35     19.63 o 
   5   3  12        0.76      -14.86     25.89 o 
   7   3  12      723.80      788.26     47.48 o 
   9   3  12      191.09      129.59     48.87 o 
  11   3  12        1.88      -35.11     35.11 o 
  13   3  12       21.27       62.62     45.70 o 
 -16   4  12      237.89      267.93     59.16 o 
 -14   4  12       86.17      113.80     48.87 o 
 -12   4  12       38.21      115.83     50.80 o 
 -10   4  12       72.23       92.71     50.80 o 
  -8   4  12      474.40      434.09     53.92 o 
  -6   4  12       33.62       47.18     67.40 o 
  -4   4  12      124.99       38.76     55.61 o 
  -2   4  12      165.87      170.19     67.40 o 
   0   4  12        4.94       25.28     55.61 o 
   2   4  12       83.79      237.59     79.20 o 
   4   4  12      341.17      392.61     87.62 o 
   6   4  12       19.38      -13.48     57.29 o 
 -31   1  13        2.43        7.85     62.35 o 
 -29   1  13       77.60       -2.01     52.24 o 
 -27   1  13      244.29      196.16     29.50 o 
 -25   1  13       11.14       -1.69     23.89 o 
 -23   1  13       23.19       32.78     23.59 o 
 -21   1  13       36.83       12.22     37.91 o 
 -19   1  13      401.79      417.81     23.21 o 
 -17   1  13     1725.05     1844.08     46.06 o 
 -15   1  13      959.76      895.77     30.33 o 
 -13   1  13      215.44      221.40     11.22 o 
 -11   1  13     1054.13     1057.83     22.02 o 
  -9   1  13       57.12       36.43      7.14 o 
  -7   1  13     1526.18     1721.14     27.83 o 
  -5   1  13       14.69       16.18      7.58 o 
  -3   1  13     1469.39     1458.64     30.37 o 
  -1   1  13      367.49      326.05     13.11 o 
   1   1  13     4208.28     4283.31     68.78 o 
   3   1  13       68.16       60.75      7.68 o 
   5   1  13       24.71       18.65      8.88 o 
   7   1  13     1136.94     1219.09     41.28 o 
   9   1  13       52.69       48.57     14.52 o 
  11   1  13      267.07      242.37     20.15 o 
  13   1  13      385.60      344.84     40.44 o 
  15   1  13      350.11      431.24     32.36 o 
  17   1  13       78.39       83.74     34.77 o 
 -28   2  13       23.25       16.80     42.13 o 
 -26   2  13        8.52        1.39     29.95 o 
 -24   2  13       42.79       16.18     26.63 o 
 -22   2  13      580.72      486.73     27.74 o 
 -20   2  13      536.30      550.88     58.13 o 
 -18   2  13      761.83      826.22     29.53 o 
 -16   2  13        9.93        5.20     13.36 o 
 -14   2  13      136.37      132.40     14.57 o 
 -12   2  13      179.79      159.06     11.89 o 
 -10   2  13       77.65       52.27      9.31 o 
  -8   2  13       64.75       57.29      9.53 o 
  -6   2  13      376.86      357.76     17.25 o 
  -4   2  13       63.28       34.93     12.47 o 
  -2   2  13     1703.26     1670.01     36.02 o 
   0   2  13      917.66      927.99     25.60 o 
   2   2  13       42.10       18.54     18.54 o 
   4   2  13       36.07       15.17     15.49 o 
   6   2  13        0.27       17.17     18.95 o 
   8   2  13        3.38      -29.03     29.03 o 
  10   2  13       17.49       25.31     25.43 o 
  12   2  13       33.72       15.20     25.85 o 
  14   2  13       63.66      103.27     34.41 o 
  16   2  13      322.19      413.38     44.26 o 
 -23   3  13      222.29      188.20     47.75 o 
 -21   3  13     1911.11     2121.87     79.07 o 
 -19   3  13      112.57      117.03     30.91 o 
 -17   3  13       17.42        7.84     26.23 o 
 -15   3  13       41.72       66.65     24.49 o 
 -13   3  13        4.52       -7.09     23.98 o 
 -11   3  13       71.35       67.36     31.17 o 
  -9   3  13       31.88       -1.12     35.39 o 
  -7   3  13      836.30      743.15     42.13 o 
  -5   3  13        0.41       19.83     31.17 o 
  -3   3  13     1971.84     2148.35    100.99 o 
  -1   3  13       18.05       24.50     30.91 o 
   1   3  13       11.85       -1.55     22.26 o 
   3   3  13       37.99       42.09     34.54 o 
   5   3  13        9.53        8.43     35.39 o 
   7   3  13       47.81       38.76     43.81 o 
   9   3  13        9.74       30.33     38.76 o 
  11   3  13      434.10      391.76     47.28 o 
 -16   4  13       30.45       76.16     66.31 o 
 -14   4  13       34.69      124.80     61.02 o 
 -12   4  13      118.76       35.96     58.31 o 
 -10   4  13        1.06       -7.26     50.12 o 
  -8   4  13       53.75      -25.95     50.60 o 
  -6   4  13       61.51       52.24     74.14 o 
  -4   4  13      589.40      609.98     90.99 o 
  -2   4  13      418.00      427.99     77.51 o 
   0   4  13       17.01       65.72     74.14 o 
   2   4  13        8.35      102.79     69.09 o 
   4   4  13       37.42       82.57     74.14 o 
 -30   0  14       23.35      153.34     57.29 o 
 -28   0  14       79.40      104.47     43.81 o 
 -26   0  14       39.52       45.50     37.07 o 
 -24   0  14       72.74       85.94     32.02 o 
 -22   0  14      118.51      104.47     28.65 o 
 -20   0  14        0.06       -1.69     13.48 o 
 -18   0  14     4401.98     5154.47    123.01 o 
 -16   0  14      851.70      982.37     32.02 o 
 -14   0  14      292.52      299.93     15.17 o 
 -12   0  14      886.52      893.06     26.96 o 
 -10   0  14      132.26       99.42     10.11 o 
  -8   0  14      259.22      333.63     16.85 o 
  -6   0  14     9357.75    10251.66    246.01 o 
  -4   0  14     2637.40     2989.22     69.09 o 
  -2   0  14     1378.40     1312.63     32.02 o 
   0   0  14      247.07      210.63     15.17 o 
   2   0  14       17.06       38.76     11.80 o 
   4   0  14      154.21      117.95     18.54 o 
   6   0  14      216.46      203.89     20.22 o 
   8   0  14      176.06      180.30     21.91 o 
  10   0  14      143.67       75.83     23.59 o 
  12   0  14      572.06      598.18     40.44 o 
  14   0  14     1028.34     1103.69     53.92 o 
  16   0  14       77.84      109.53     38.76 o 
  18   0  14        0.02       58.98     42.13 o 
 -31   1  14      142.84      140.26     63.19 o 
 -29   1  14        0.07       -2.14     31.79 o 
 -27   1  14        1.81       -3.98     27.98 o 
 -25   1  14       74.95       31.11     48.87 o 
 -23   1  14      875.70      779.19     39.60 o 
 -21   1  14       13.46       15.50     14.57 o 
 -19   1  14     1886.90     2017.17     50.60 o 
 -17   1  14     1978.59     2197.54     48.58 o 
 -15   1  14     1358.06     1379.97     36.21 o 
 -13   1  14      112.83      111.42      9.31 o 
 -11   1  14      411.91      401.22     14.32 o 
  -9   1  14      673.45      697.70     17.87 o 
  -7   1  14      330.10      359.99     12.64 o 
  -5   1  14      928.09     1037.63     19.63 o 
  -3   1  14       38.97       36.47     14.32 o 
  -1   1  14      365.11      309.67     13.48 o 
   1   1  14     2216.49     2322.83     36.73 o 
   3   1  14     2218.31     2322.77     41.09 o 
   5   1  14     1060.79     1091.09     30.33 o 
   7   1  14       40.95       32.17     26.12 o 
   9   1  14      251.67      268.96     19.63 o 
  11   1  14      178.26      149.10     31.17 o 
  13   1  14       22.54       35.82     29.49 o 
  15   1  14      168.50      193.47     30.70 o 
  17   1  14       11.58        5.06     33.36 o 
 -28   2  14      131.01      101.69     44.67 o 
 -26   2  14       21.52      -20.33     35.17 o 
 -24   2  14      159.96      173.47     33.04 o 
 -22   2  14       65.46       31.01     21.83 o 
 -20   2  14        8.88       -6.12     20.94 o 
 -18   2  14      701.02      633.94     25.85 o 
 -16   2  14        3.90       -7.79     13.00 o 
 -14   2  14     3918.09     4166.83    105.72 o 
 -12   2  14     1182.01     1241.95     30.23 o 
 -10   2  14      190.98      195.05     12.47 o 
  -8   2  14      141.16      132.98     12.94 o 
  -6   2  14       67.38       29.49     11.91 o 
  -4   2  14      179.52      188.00     21.06 o 
  -2   2  14      322.61      328.84     16.85 o 
   0   2  14      437.78      408.61     40.44 o 
   2   2  14     1039.42     1120.48     35.98 o 
   4   2  14      374.98      415.56     21.83 o 
   6   2  14      568.95      586.69     34.31 o 
   8   2  14      235.36      252.36     30.37 o 
  10   2  14       31.92       26.59     29.99 o 
  12   2  14      135.35      134.55     28.52 o 
  14   2  14      104.80      175.62     41.88 o 
 -23   3  14        2.34       19.33     38.68 o 
 -21   3  14      379.02      477.55     44.84 o 
 -19   3  14        0.58       16.85     38.76 o 
 -17   3  14      317.18      259.18     32.39 o 
 -15   3  14        4.36        5.48     27.42 o 
 -13   3  14       46.23        3.37     22.43 o 
 -11   3  14      287.17      222.42     31.12 o 
  -9   3  14      502.70      515.92     33.35 o 
  -7   3  14      158.84      145.47     32.36 o 
  -5   3  14       95.76       23.36     71.61 o 
  -3   3  14      898.09     1014.78     68.24 o 
  -1   3  14      322.49      350.52     43.81 o 
   1   3  14        3.15        7.48     23.38 o 
   3   3  14      260.01      291.12     79.20 o 
   5   3  14       48.95       63.96     37.71 o 
   7   3  14      110.08       95.01     42.87 o 
   9   3  14       53.00       76.92     36.63 o 
  11   3  14       50.80       13.48     50.55 o 
 -16   4  14       19.68       64.64     80.88 o 
 -14   4  14      114.29       99.24    107.84 o 
 -12   4  14       31.20       59.42     65.56 o 
 -10   4  14       13.94       21.45     78.35 o 
  -8   4  14      157.53       -8.43     70.77 o 
  -6   4  14        0.09       11.80     97.73 o 
  -4   4  14       36.51      138.17     75.83 o 
  -2   4  14      339.05      178.61     72.46 o 
   0   4  14        1.88        3.37     52.24 o 
   2   4  14       11.87       70.77     79.20 o 
 -31   1  15       21.95       16.64     50.18 o 
 -29   1  15        0.41        8.73     59.82 o 
 -27   1  15       23.36       19.28     25.43 o 
 -25   1  15       53.59       41.69     23.21 o 
 -23   1  15      150.31      106.04     21.45 o 
 -21   1  15       52.46       32.97     17.40 o 
 -19   1  15     4067.85     4584.05    103.66 o 
 -17   1  15        0.88       -8.49     14.57 o 
 -15   1  15      609.47      602.12     59.82 o 
 -13   1  15      204.34      181.00     30.33 o 
 -11   1  15       28.98       16.13      8.09 o 
  -9   1  15      931.97      913.36     20.62 o 
  -7   1  15      443.18      439.37     13.71 o 
  -5   1  15      808.35      890.80     18.54 o 
  -3   1  15       24.07       22.81      5.90 o 
  -1   1  15     1817.94     1771.62     29.95 o 
   1   1  15      163.54      164.52     13.48 o 
   3   1  15      341.17      357.11     26.96 o 
   5   1  15       87.31       68.10     12.64 o 
   7   1  15       36.20       41.06     14.52 o 
   9   1  15      421.09      416.05     29.72 o 
  11   1  15       22.54       -8.18     20.83 o 
  13   1  15      106.04      119.12     28.30 o 
  15   1  15      144.97      192.34     46.61 o 
 -28   2  15       32.47      -14.78     48.48 o 
 -26   2  15        4.03      -18.75     37.18 o 
 -24   2  15        2.43       25.39     27.09 o 
 -22   2  15      454.81      455.40     34.49 o 
 -20   2  15      804.78      792.93     35.98 o 
 -18   2  15      137.18       90.32     18.21 o 
 -16   2  15      267.96      258.89     20.22 o 
 -14   2  15      133.16      111.81     25.28 o 
 -12   2  15      102.99       90.79     12.47 o 
 -10   2  15       23.25       22.58     11.22 o 
  -8   2  15      641.06      581.71     21.05 o 
  -6   2  15        0.15        1.28     12.47 o 
  -4   2  15      726.10      723.24     30.76 o 
  -2   2  15     1637.99     1755.58     44.67 o 
   0   2  15     2044.82     2232.27     57.19 o 
   2   2  15        4.58       10.33     17.76 o 
   4   2  15        1.13      -20.22     20.22 o 
   6   2  15      184.39      196.92     31.39 o 
   8   2  15       25.28       25.32     32.86 o 
  10   2  15       81.97       78.69     40.06 o 
  12   2  15      271.11      350.08     69.93 o 
  14   2  15        6.28       18.48     40.09 o 
 -23   3  15       18.13      -26.29     39.26 o 
 -21   3  15      134.33      181.23     38.13 o 
 -19   3  15        2.68        8.43     30.98 o 
 -17   3  15        0.25      -21.01     30.23 o 
 -15   3  15       29.98        9.30     57.29 o 
 -13   3  15        6.11       54.64     37.07 o 
 -11   3  15        1.62       13.62     41.68 o 
  -9   3  15      265.61      271.31     27.53 o 
  -7   3  15      199.87      139.80     30.29 o 
  -5   3  15      456.35      476.70     40.80 o 
  -3   3  15      457.10      482.88     34.55 o 
  -1   3  15      626.92      649.71     41.17 o 
   1   3  15       21.24       22.69     25.85 o 
   3   3  15       17.38       26.88     37.41 o 
   5   3  15      151.56      188.72     50.55 o 
   7   3  15        1.21       25.71     66.56 o 
   9   3  15       64.35       57.25     72.46 o 
 -14   4  15      203.02      131.03     62.25 o 
 -12   4  15       33.58       42.90     66.64 o 
 -10   4  15       38.75       35.56     63.50 o 
  -8   4  15       57.85       52.24     65.72 o 
  -6   4  15      212.27      315.10     85.94 o 
  -4   4  15      301.17      232.53     87.62 o 
  -2   4  15       34.13       50.55     79.20 o 
   0   4  15       93.46       40.44     58.98 o 
 -30   0  16       87.88      -50.55     50.55 o 
 -28   0  16      187.32      190.41     47.18 o 
 -26   0  16      119.49       53.92     37.07 o 
 -24   0  16      537.31      466.75     38.76 o 
 -22   0  16      220.26      200.52     32.02 o 
 -20   0  16      946.22     1083.47     37.07 o 
 -18   0  16      926.45      984.05     37.07 o 
 -16   0  16    13750.67    15414.56    348.80 o 
 -14   0  16       32.13       35.39     13.48 o 
 -12   0  16      890.53      871.15     28.65 o 
 -10   0  16      112.20      101.10     13.48 o 
  -8   0  16     2385.79     2581.45     60.66 o 
  -6   0  16     1702.39     2008.54     47.18 o 
  -4   0  16       79.61       72.46     11.80 o 
  -2   0  16     3250.92     3449.23     77.51 o 
   0   0  16       42.35       26.96     15.17 o 
   2   0  16    10791.25    12081.59    311.73 o 
   4   0  16     1124.81     1132.33     40.44 o 
   6   0  16      120.17      104.47     23.59 o 
   8   0  16       12.97      -11.80     21.91 o 
  10   0  16      291.55      337.00     35.39 o 
  12   0  16      285.26      272.97     32.02 o 
  14   0  16      967.68     1034.60     65.72 o 
  16   0  16       71.06      128.06     70.77 o 
 -31   1  16      154.86      104.47     67.40 o 
 -29   1  16      125.54      120.93     38.38 o 
 -27   1  16      243.63      243.75     37.91 o 
 -25   1  16       50.19       26.84     25.43 o 
 -23   1  16       18.00        5.99     21.35 o 
 -21   1  16      236.15      211.54     24.23 o 
 -19   1  16      714.24      710.72     27.08 o 
 -17   1  16     2909.83     3331.42     89.84 o 
 -15   1  16      754.42      802.89     50.55 o 
 -13   1  16      721.85      685.79     18.21 o 
 -11   1  16      171.59      153.41     10.53 o 
  -9   1  16      279.32      308.99     13.36 o 
  -7   1  16       60.02       29.41     12.64 o 
  -5   1  16     1195.90     1249.70     25.49 o 
  -3   1  16       53.33       50.55     11.80 o 
  -1   1  16     1504.27     1570.17     27.09 o 
   1   1  16       34.90        3.96     10.95 o 
   3   1  16       93.71       89.30     12.13 o 
   5   1  16       14.62       18.99     12.94 o 
   7   1  16       94.41       58.03     19.84 o 
   9   1  16        9.88       37.11     23.74 o 
  11   1  16       13.03        2.48     22.54 o 
  13   1  16      105.36       62.84     31.12 o 
  15   1  16       15.45        1.64     51.39 o 
 -28   2  16       36.34       66.58     40.46 o 
 -26   2  16      145.96      116.65     33.57 o 
 -24   2  16       50.25       92.64     27.83 o 
 -22   2  16       71.68      106.16     26.63 o 
 -20   2  16      399.49      316.27     63.19 o 
 -18   2  16      570.67      570.31     31.91 o 
 -16   2  16      557.11      544.26     26.71 o 
 -14   2  16      225.26      216.13     20.15 o 
 -12   2  16      201.52      194.03     53.08 o 
 -10   2  16      285.74      288.87     22.75 o 
  -8   2  16        0.78       13.41     13.66 o 
  -6   2  16      278.54      234.24     18.99 o 
  -4   2  16      226.05      216.60     32.86 o 
  -2   2  16       19.80        6.26     15.56 o 
   0   2  16     1892.07     2060.99     64.49 o 
   2   2  16      378.17      388.63     26.18 o 
   4   2  16      946.05     1059.50     45.74 o 
   6   2  16       24.71       29.82     28.66 o 
   8   2  16       83.25       45.98     33.38 o 
  10   2  16      164.67      219.29     42.10 o 
  12   2  16       42.73       51.56     38.70 o 
 -23   3  16        5.97       -1.83     42.29 o 
 -21   3  16      184.68      248.02     37.18 o 
 -19   3  16       10.30        9.14     31.91 o 
 -17   3  16       81.82      104.47     29.89 o 
 -15   3  16      388.02      330.77     32.39 o 
 -13   3  16      418.75      484.49     35.52 o 
 -11   3  16       16.22       43.34     23.98 o 
  -9   3  16        0.47      -23.19     23.19 o 
  -7   3  16      224.11      264.91     42.06 o 
  -5   3  16      103.25      118.41     30.84 o 
  -3   3  16      148.49      132.06     39.60 o 
  -1   3  16      346.29      302.24     58.13 o 
   1   3  16      305.19      304.27     41.59 o 
   3   3  16       91.83      117.05     36.02 o 
   5   3  16       88.87      106.49     40.53 o 
   7   3  16        1.19      -20.22     47.18 o 
   9   3  16       19.51       -6.74     50.55 o 
 -12   4  16       10.62       18.71     69.22 o 
 -10   4  16      215.29      193.78     72.46 o 
  -8   4  16       80.95      200.52     74.14 o 
  -6   4  16       45.33      175.24     60.66 o 
  -4   4  16       25.57       -3.37     53.92 o 
  -2   4  16       47.84       38.76     87.62 o 
 -29   1  17       86.85      117.85     37.24 o 
 -27   1  17        5.33       -3.48     52.24 o 
 -25   1  17       74.74       30.33     37.91 o 
 -23   1  17       24.42       20.22     22.64 o 
 -21   1  17       51.84       34.66     54.76 o 
 -19   1  17       27.66       41.25     16.52 o 
 -17   1  17      316.76      298.33     25.28 o 
 -15   1  17     2131.22     2332.40     49.79 o 
 -13   1  17        1.74       -1.35     11.22 o 
 -11   1  17       35.32       18.71     11.80 o 
  -9   1  17      368.47      378.19     16.82 o 
  -7   1  17     1447.10     1484.80     29.15 o 
  -5   1  17       84.14       79.44      8.88 o 
  -3   1  17      269.37      286.10     11.22 o 
  -1   1  17      126.12      102.11     14.32 o 
   1   1  17      492.31      473.23     18.54 o 
   3   1  17      599.73      630.09     42.97 o 
   5   1  17       18.23       32.74     20.83 o 
   7   1  17      315.19      305.74     30.23 o 
   9   1  17        6.20       13.34     26.12 o 
  11   1  17      128.30      196.79     68.24 o 
  13   1  17      108.11      119.97     64.87 o 
 -28   2  17       91.02      119.09     43.89 o 
 -26   2  17       47.60       -7.14     32.62 o 
 -24   2  17       71.58       54.55     28.30 o 
 -22   2  17      266.45      271.91     31.42 o 
 -20   2  17      265.18      219.14     30.33 o 
 -18   2  17       69.24       91.62     20.57 o 
 -16   2  17        0.16       -4.21     31.17 o 
 -14   2  17      975.12      905.88     58.98 o 
 -12   2  17      287.27      249.46     17.75 o 
 -10   2  17       23.32       32.14     15.35 o 
  -8   2  17        1.26        4.99     24.43 o 
  -6   2  17      809.77      799.28     53.92 o 
  -4   2  17       63.18       95.32     18.37 o 
  -2   2  17     2291.99     2314.82     69.22 o 
   0   2  17        0.78      -19.38     19.38 o 
   2   2  17        8.42       29.02     21.05 o 
   4   2  17       79.18      102.85     27.74 o 
   6   2  17        2.65        8.70     48.02 o 
   8   2  17       61.37       58.64     36.45 o 
  10   2  17       41.05       58.06     88.46 o 
  12   2  17        1.26      -35.11     40.38 o 
 -23   3  17      136.82      106.57     44.94 o 
 -21   3  17      476.03      437.46     45.50 o 
 -19   3  17       47.89       50.86     32.62 o 
 -17   3  17        1.29      -28.04     28.04 o 
 -15   3  17       56.94       69.18     28.82 o 
 -13   3  17      441.39      399.24     34.90 o 
 -11   3  17       20.76        1.82     27.53 o 
  -9   3  17      138.53      129.50     31.91 o 
  -7   3  17        2.14       11.22     32.66 o 
  -5   3  17       52.10       42.55     35.19 o 
  -3   3  17     1019.61     1046.46     62.51 o 
  -1   3  17        4.38      -16.41     33.93 o 
   1   3  17        2.71        5.20     37.49 o 
   3   3  17      225.79      220.61     45.67 o 
   5   3  17      221.42      235.90     57.29 o 
   7   3  17        0.52       13.83     47.95 o 
 -10   4  17        0.57      -23.59     53.92 o 
  -8   4  17      250.09      360.59     70.77 o 
  -6   4  17       91.39       62.35     55.61 o 
 -30   0  18      190.93      160.08     55.61 o 
 -28   0  18        4.26      -18.54     38.76 o 
 -26   0  18      633.77      633.57     52.24 o 
 -24   0  18      263.80      259.49     40.44 o 
 -22   0  18        0.01       18.54     25.28 o 
 -20   0  18     2135.50     2418.00     67.40 o 
 -18   0  18     7050.47     8152.12    212.31 o 
 -16   0  18      287.65      251.07     21.91 o 
 -14   0  18     2093.78     2325.33     67.40 o 
 -12   0  18       54.08       50.55     15.17 o 
 -10   0  18      351.84      342.06     23.59 o 
  -8   0  18        0.77       -8.43     15.17 o 
  -6   0  18      381.43      385.87     21.91 o 
  -4   0  18       78.49       53.92     16.85 o 
  -2   0  18       43.68       58.98     16.85 o 
   0   0  18     1004.92     1000.90     40.44 o 
   2   0  18     1937.37     2069.20     65.72 o 
   4   0  18       44.01        6.74     23.59 o 
   6   0  18        1.91       13.48     23.59 o 
   8   0  18      354.23      316.78     40.44 o 
  10   0  18       77.33      119.64     43.81 o 
  12   0  18      178.60      114.58     42.13 o 
  14   0  18        6.31      -52.24     52.24 o 
 -29   1  18      391.45      409.53     85.94 o 
 -27   1  18       30.72       29.95     33.58 o 
 -25   1  18       13.17       48.25     36.42 o 
 -23   1  18       79.94       61.96     29.49 o 
 -21   1  18       24.54       48.69     53.08 o 
 -19   1  18      826.10      800.45     53.92 o 
 -17   1  18     4405.50     4742.72    110.37 o 
 -15   1  18     1265.87     1263.26     35.21 o 
 -13   1  18       11.00       15.41     13.48 o 
 -11   1  18       44.22       37.74     11.74 o 
  -9   1  18        0.56       -6.03     10.90 o 
  -7   1  18       53.46       23.59     12.64 o 
  -5   1  18       24.72       28.36     15.17 o 
  -3   1  18        2.30       -1.69      7.54 o 
  -1   1  18      848.16      956.79     31.17 o 
   1   1  18     6273.56     7316.25    127.42 o 
   3   1  18     1971.23     2172.41     48.24 o 
   5   1  18      189.82      180.61     22.67 o 
   7   1  18       16.85      -16.25     22.13 o 
   9   1  18        0.67      -25.60     25.60 o 
  11   1  18      150.00      183.25     32.75 o 
  13   1  18        9.96       -1.16     39.89 o 
 -28   2  18      170.22      141.42     47.48 o 
 -26   2  18       15.65       61.52     33.57 o 
 -24   2  18       48.56       34.58     35.39 o 
 -22   2  18      377.65      393.55     38.83 o 
 -20   2  18      101.30      119.74     30.37 o 
 -18   2  18      302.32      272.27     26.79 o 
 -16   2  18     1068.62     1098.90     46.96 o 
 -14   2  18      371.11      320.61     25.85 o 
 -12   2  18       81.54       81.73     16.68 o 
 -10   2  18      121.41       86.38     17.87 o 
  -8   2  18       48.48        2.34     21.91 o 
  -6   2  18      596.40      668.52     30.23 o 
  -4   2  18      105.79      106.45     22.75 o 
  -2   2  18      213.92      159.85     32.02 o 
   0   2  18      189.93      209.44     25.89 o 
   2   2  18       19.03       35.47     37.91 o 
   4   2  18      159.47      165.93     33.70 o 
   6   2  18       73.86       99.28     53.92 o 
   8   2  18        9.78      -36.16     36.16 o 
  10   2  18       14.19       83.89     47.38 o 
 -23   3  18        2.13      108.68     38.13 o 
 -21   3  18       23.77       72.37     37.91 o 
 -19   3  18        5.12       24.55     34.31 o 
 -17   3  18       48.16       54.94     33.93 o 
 -15   3  18       12.59       63.67     48.87 o 
 -13   3  18      394.08      450.69     43.81 o 
 -11   3  18       59.62       46.34     32.17 o 
  -9   3  18       56.18      -12.79     74.98 o 
  -7   3  18      156.06       56.17     73.30 o 
  -5   3  18       37.73       61.29     38.33 o 
  -3   3  18        1.00      -37.19     37.19 o 
  -1   3  18      201.31      129.27     35.13 o 
   1   3  18        0.01      -38.76     50.55 o 
   3   3  18        8.78        2.78     38.27 o 
   5   3  18       67.58      139.02     46.61 o 
 -29   1  19       65.54       71.10     38.85 o 
 -27   1  19      517.52      526.62     46.06 o 
 -25   1  19        9.11       -2.00     28.52 o 
 -23   1  19      162.26      251.44     33.20 o 
 -21   1  19       30.75       77.51     23.47 o 
 -19   1  19      348.06      362.16     25.60 o 
 -17   1  19      475.45      485.58     26.96 o 
 -15   1  19     1599.63     1677.84     49.71 o 
 -13   1  19      233.16      258.28     21.06 o 
 -11   1  19      560.41      470.64     32.86 o 
  -9   1  19        2.78        0.31     15.17 o 
  -7   1  19      176.09      145.53     16.01 o 
  -5   1  19      515.21      529.32     18.95 o 
  -3   1  19      383.79      368.02     19.84 o 
  -1   1  19      615.75      611.90     23.74 o 
   1   1  19      684.17      703.91     26.79 o 
   3   1  19     1060.88     1216.62     78.35 o 
   5   1  19       87.80       81.98     22.75 o 
   7   1  19       55.13       81.86     24.61 o 
   9   1  19      344.67      378.69     44.65 o 
  11   1  19        0.21        4.52     38.34 o 
 -26   2  19       18.99      -13.48     39.32 o 
 -24   2  19       92.95       55.61     50.55 o 
 -22   2  19      115.69       81.89     26.79 o 
 -20   2  19        0.20      -25.43     25.43 o 
 -18   2  19        1.45       -2.77     23.21 o 
 -16   2  19      892.21      871.22     59.82 o 
 -14   2  19      114.82       46.34     23.47 o 
 -12   2  19      343.26      301.32     22.26 o 
 -10   2  19      135.58      114.71     29.49 o 
  -8   2  19      467.75      447.94     28.74 o 
  -6   2  19       11.75       -3.57     19.33 o 
  -4   2  19      475.67      436.63     29.95 o 
  -2   2  19      135.45      120.50     26.18 o 
   0   2  19       23.13       24.79     51.39 o 
   2   2  19      105.76      110.04     30.70 o 
   4   2  19      444.33      543.60     74.14 o 
   6   2  19      144.52      105.63     37.90 o 
   8   2  19        0.05      -61.73     65.72 o 
 -21   3  19      152.37      171.80     41.13 o 
 -19   3  19        6.21       -4.53     37.24 o 
 -17   3  19        0.06      -17.99     36.42 o 
 -15   3  19      540.21      508.81     46.34 o 
 -13   3  19      409.35      378.31     38.76 o 
 -11   3  19        3.39       -8.43     34.31 o 
  -9   3  19       81.00      126.14     40.44 o 
  -7   3  19      299.53      343.39     69.93 o 
  -5   3  19        0.04      -17.46     35.97 o 
  -3   3  19       17.30        7.78     34.51 o 
  -1   3  19       48.75        5.29     38.14 o 
   1   3  19        4.60       73.33     48.73 o 
   3   3  19       57.68       17.82     45.51 o 
 -30   0  20      271.51      394.29     89.31 o 
 -28   0  20      177.19      141.54     47.18 o 
 -26   0  20      133.81      176.93     55.61 o 
 -24   0  20       16.89       57.29     33.70 o 
 -22   0  20      370.38      363.96     40.44 o 
 -20   0  20       76.27      -21.91     28.65 o 
 -18   0  20     1651.08     1819.82     58.98 o 
 -16   0  20     7360.73     8265.02    234.22 o 
 -14   0  20      189.97      141.54     20.22 o 
 -12   0  20      578.01      540.89     32.02 o 
 -10   0  20      121.63      116.27     20.22 o 
  -8   0  20       14.89       20.22     16.85 o 
  -6   0  20      103.86       74.14     18.54 o 
  -4   0  20      128.33       97.73     25.28 o 
  -2   0  20     1318.55     1477.76     53.92 o 
   0   0  20     1302.93     1472.71     50.55 o 
   2   0  20     9078.86    10883.54    283.08 o 
   4   0  20      108.30      102.79     26.96 o 
   6   0  20      610.46      638.62     74.14 o 
   8   0  20      116.20      156.71     55.61 o 
  10   0  20      158.26      215.68     50.55 o 
 -29   1  20       52.59       28.76     41.98 o 
 -27   1  20        0.58       -4.12     36.84 o 
 -25   1  20        5.09        6.21     37.18 o 
 -23   1  20       18.13       -6.95     28.30 o 
 -21   1  20       29.64        1.93     24.94 o 
 -19   1  20        9.98      -16.85     20.26 o 
 -17   1  20     3432.24     3806.30    255.28 o 
 -15   1  20       85.88       86.57     17.69 o 
 -13   1  20      984.32      984.63     92.68 o 
 -11   1  20      674.39      698.70     25.10 o 
  -9   1  20       30.24       42.13     13.71 o 
  -7   1  20      888.93      875.69     25.10 o 
  -5   1  20      146.47      152.14     17.76 o 
  -3   1  20      105.37      100.62     27.80 o 
  -1   1  20      473.31      464.72     26.63 o 
   1   1  20        5.08       22.28     21.35 o 
   3   1  20      143.69      170.42     31.17 o 
   5   1  20        2.21      -11.83     27.83 o 
   7   1  20        4.68       24.17     32.62 o 
   9   1  20        7.90      -13.53     37.90 o 
  11   1  20      157.70      273.36     48.93 o 
 -26   2  20       59.60       84.97     56.45 o 
 -24   2  20       32.82        8.88     66.56 o 
 -22   2  20       56.72       91.94     33.57 o 
 -20   2  20       11.64       24.32     27.33 o 
 -18   2  20       61.78       41.18     24.43 o 
 -16   2  20      372.28      346.14     30.36 o 
 -14   2  20        2.71       10.40     23.89 o 
 -12   2  20      310.71      293.88     32.02 o 
 -10   2  20       75.21       33.99     20.62 o 
  -8   2  20      235.04      209.48     25.10 o 
  -6   2  20       20.53       47.62     21.80 o 
  -4   2  20      475.20      535.34     33.94 o 
  -2   2  20       45.76       54.27     25.49 o 
   0   2  20      329.81      267.93     53.92 o 
   2   2  20      264.44      281.37     58.98 o 
   4   2  20      104.07      111.02     36.84 o 
   6   2  20       39.23      -44.65     44.65 o 
   8   2  20       16.00      -49.09     49.09 o 
 -21   3  20       67.28       84.88     38.07 o 
 -19   3  20       42.64       60.69     66.56 o 
 -17   3  20      137.18      131.90     56.45 o 
 -15   3  20      234.86      139.58     40.06 o 
 -13   3  20      330.80      334.07     49.71 o 
 -11   3  20       53.44       58.08     43.26 o 
  -9   3  20        0.37      -30.99     37.49 o 
  -7   3  20        3.07      -18.72     89.31 o 
  -5   3  20       41.05       52.59     42.35 o 
  -3   3  20       53.75       34.95     46.34 o 
  -1   3  20      243.82      232.82     50.46 o 
   1   3  20        6.43      -48.02     48.02 o 
 -29   1  21       37.80      -35.39     61.50 o 
 -27   1  21       78.56      119.86     61.50 o 
 -25   1  21      210.08      201.32     41.28 o 
 -23   1  21       50.07       87.09     31.12 o 
 -21   1  21       76.79       73.50     24.94 o 
 -19   1  21       57.81       70.04     26.13 o 
 -17   1  21      985.54     1067.05     64.87 o 
 -15   1  21       16.73       32.98     16.18 o 
 -13   1  21      255.89      198.89     19.06 o 
 -11   1  21      238.63      242.14     24.43 o 
  -9   1  21      404.46      419.42     23.21 o 
  -7   1  21      304.56      333.48     22.26 o 
  -5   1  21       19.48       16.01     16.55 o 
  -3   1  21      177.24      170.68     42.97 o 
  -1   1  21       88.93       98.38     26.13 o 
   1   1  21      654.52      713.30     35.51 o 
   3   1  21      113.59      121.53     42.13 o 
   5   1  21      472.89      469.83     38.60 o 
   7   1  21       19.64       38.10     36.71 o 
   9   1  21       24.96       76.70     45.86 o 
 -26   2  21      334.13      254.26     47.72 o 
 -24   2  21      110.38       92.05     41.24 o 
 -22   2  21       10.45       -9.90     31.98 o 
 -20   2  21      216.90      207.34     29.03 o 
 -18   2  21      157.27      131.94     24.61 o 
 -16   2  21      221.66      175.94     27.09 o 
 -14   2  21     1980.15     2135.14     67.40 o 
 -12   2  21      446.40      365.46     31.86 o 
 -10   2  21       85.26       54.08     37.07 o 
  -8   2  21       55.12       82.23     26.63 o 
  -6   2  21      568.40      608.86     45.50 o 
  -4   2  21        0.23        6.67     27.33 o 
  -2   2  21       35.05       14.95     26.78 o 
   0   2  21      339.52      296.02     37.52 o 
   2   2  21      167.01      194.96     35.74 o 
   4   2  21      325.51      353.71     44.38 o 
   6   2  21      222.70      263.89     48.12 o 
 -19   3  21        0.01       -8.13     42.89 o 
 -17   3  21        0.46       -2.40     39.24 o 
 -15   3  21       46.57       33.84     42.45 o 
 -13   3  21      350.70      295.85     43.72 o 
 -11   3  21        6.25      -16.69     43.79 o 
  -9   3  21       20.04       26.11     38.78 o 
  -7   3  21        1.09       21.63     42.68 o 
  -5   3  21       53.50       69.55     47.45 o 
  -3   3  21       46.99       42.43     44.64 o 
  -1   3  21        0.94       20.22     50.47 o 
 -30   0  22      388.87      399.35     84.25 o 
 -28   0  22     1209.08     1865.32    136.49 o 
 -26   0  22      114.34      134.80     52.24 o 
 -24   0  22      187.44      183.67     60.66 o 
 -22   0  22      189.26      185.35     55.61 o 
 -20   0  22     1137.79     1289.04     85.94 o 
 -18   0  22     1801.26     1882.17     75.83 o 
 -16   0  22      492.10      513.93     38.76 o 
 -14   0  22     2330.74     2578.08     85.94 o 
 -12   0  22      437.37      392.61     26.96 o 
 -10   0  22     1211.10     1075.04     40.44 o 
  -8   0  22      246.41      229.16     21.91 o 
  -6   0  22     1253.66     1406.99     50.55 o 
  -4   0  22       97.95      119.64     28.65 o 
  -2   0  22      474.14      542.58     37.07 o 
   0   0  22      976.28     1036.29     60.66 o 
   2   0  22     1000.94     1063.25     70.77 o 
   4   0  22      405.73      441.48     62.35 o 
   6   0  22        0.94      -50.55     53.92 o 
   8   0  22       38.87      109.53     60.66 o 
 -29   1  22      558.64      556.58     53.84 o 
 -27   1  22        4.56       11.65     41.24 o 
 -25   1  22      155.19      157.98     39.89 o 
 -23   1  22       15.97       71.89     32.10 o 
 -21   1  22       27.02       16.93     24.94 o 
 -19   1  22       53.20       65.72     28.65 o 
 -17   1  22     1242.75     1294.87     43.38 o 
 -15   1  22       58.06       45.61     17.00 o 
 -13   1  22       42.56        7.46     16.18 o 
 -11   1  22      238.74      283.08     22.54 o 
  -9   1  22      252.66      229.69     20.26 o 
  -7   1  22      336.01      329.56     41.28 o 
  -5   1  22       15.36       27.38     18.62 o 
  -3   1  22        0.79        2.79     20.83 o 
  -1   1  22        9.09        8.57     20.83 o 
   1   1  22     2414.88     3039.78    238.43 o 
   3   1  22      209.80      166.06     36.23 o 
   5   1  22      127.04      126.50     33.11 o 
   7   1  22        0.66       46.06     49.35 o 
 -26   2  22       28.91       33.19     49.44 o 
 -24   2  22      215.35      146.29     41.98 o 
 -22   2  22       98.42       94.36     35.74 o 
 -20   2  22       22.79      -15.77     32.02 o 
 -18   2  22      313.81      268.55     30.70 o 
 -16   2  22      494.41      487.41     33.94 o 
 -14   2  22      329.78      379.04     34.54 o 
 -12   2  22      174.37      151.74     31.86 o 
 -10   2  22      171.40      114.26     25.85 o 
  -8   2  22       18.34      -27.83     27.83 o 
  -6   2  22      108.29      135.15     82.57 o 
  -4   2  22      102.42      139.10     28.58 o 
  -2   2  22      123.42      105.40     27.83 o 
   0   2  22       26.30      -14.11     34.41 o 
   2   2  22      115.66      130.81     40.04 o 
   4   2  22      178.06      154.70     43.89 o 
 -19   3  22        0.00       31.44     51.39 o 
 -17   3  22       25.26      -43.65     43.65 o 
 -15   3  22      206.55      224.38     48.24 o 
 -13   3  22       67.06       15.22     48.72 o 
 -11   3  22        7.62       62.59     48.87 o 
  -9   3  22       36.83       99.24     83.41 o 
  -7   3  22        1.31       45.33     45.42 o 
  -5   3  22        0.00       17.60     47.01 o 
  -3   3  22       30.67      124.06     52.68 o 
 -27   1  23      628.19      707.30     55.86 o 
 -25   1  23      122.30      110.54     35.21 o 
 -23   1  23      105.46       68.11     32.86 o 
 -21   1  23      440.91      495.01     48.87 o 
 -19   1  23      644.84      664.00     32.62 o 
 -17   1  23        7.51       -4.28     22.02 o 
 -15   1  23      534.35      563.37     64.03 o 
 -13   1  23        4.80      -15.38     32.86 o 
 -11   1  23       12.51        8.03     21.06 o 
  -9   1  23      464.75      412.07     24.94 o 
  -7   1  23       40.95       43.96     22.75 o 
  -5   1  23      605.85      602.11     45.50 o 
  -3   1  23       97.62       93.08     24.94 o 
  -1   1  23      137.19      134.04     26.13 o 
   1   1  23      172.14      170.56     34.31 o 
   3   1  23      296.61      273.17     51.39 o 
   5   1  23      205.16      161.05     65.72 o 
 -24   2  23       33.85       43.09     43.26 o 
 -22   2  23       28.83       36.32     44.65 o 
 -20   2  23        0.50       41.33     79.20 o 
 -18   2  23       11.13      -17.23     28.74 o 
 -16   2  23      176.29      158.46     35.39 o 
 -14   2  23      567.68      477.02     33.58 o 
 -12   2  23        9.85       13.85     30.11 o 
 -10   2  23       87.62      113.83     31.01 o 
  -8   2  23       21.94        1.22     30.37 o 
  -6   2  23      110.93      153.75     30.76 o 
  -4   2  23        0.63        7.91     65.72 o 
  -2   2  23       39.67       33.30     30.37 o 
   0   2  23      229.84      157.19     63.19 o 
   2   2  23        7.01       -5.91     52.24 o 
 -17   3  23       17.54       19.21     45.86 o 
 -15   3  23      699.15      607.30     89.31 o 
 -13   3  23       72.46        1.69     55.61 o 
 -11   3  23       40.72       77.05     50.46 o 
  -9   3  23       49.49       73.53     80.88 o 
  -7   3  23      139.56      128.70     55.17 o 
  -5   3  23       43.94       63.22     50.72 o 
 -28   0  24      102.05      -18.54     75.83 o 
 -26   0  24      198.97      187.04     67.40 o 
 -24   0  24       74.08      178.61     74.14 o 
 -22   0  24       51.81      136.49     53.92 o 
 -20   0  24      793.98      780.16     74.14 o 
 -18   0  24      451.69      463.38     40.44 o 
 -16   0  24       37.20        6.74     28.65 o 
 -14   0  24       18.26       42.13     25.28 o 
 -12   0  24      312.77      239.27     30.33 o 
 -10   0  24      469.94      470.12     33.70 o 
  -8   0  24        0.64       21.91     25.28 o 
  -6   0  24      307.42      286.45     42.13 o 
  -4   0  24      123.59       92.68     37.07 o 
  -2   0  24      139.69      129.75     40.44 o 
   0   0  24      619.81      697.60     58.98 o 
   2   0  24      202.19      298.25     65.72 o 
   4   0  24       43.31      114.58     57.29 o 
   6   0  24      276.70      331.95     96.05 o 
 -27   1  24      426.84      483.20     61.96 o 
 -25   1  24      193.21      249.34     69.09 o 
 -23   1  24       59.51       54.76     36.16 o 
 -21   1  24        2.36       42.35     35.51 o 
 -19   1  24      125.35      175.24     26.13 o 
 -17   1  24      995.01      996.42     73.30 o 
 -15   1  24        0.00      -17.40     21.83 o 
 -13   1  24      718.76      754.97     33.94 o 
 -11   1  24      928.81      814.49     36.33 o 
  -9   1  24      459.56      370.23     38.76 o 
  -7   1  24      172.59      118.67     23.47 o 
  -5   1  24       61.55       70.77     26.21 o 
  -3   1  24      126.58      152.36     27.42 o 
  -1   1  24       15.83      -10.23     25.43 o 
   1   1  24       65.36       79.32     32.10 o 
   3   1  24       38.16       13.56     35.21 o 
   5   1  24       71.88      119.72     64.03 o 
 -24   2  24        5.40      -46.96     46.96 o 
 -22   2  24       36.83       -4.14     36.33 o 
 -20   2  24      158.36       59.27     35.39 o 
 -18   2  24        6.51      -27.93     27.93 o 
 -16   2  24      561.69      525.19     45.50 o 
 -14   2  24        0.00       -2.83     36.23 o 
 -12   2  24      319.32      312.59     42.05 o 
 -10   2  24        0.36      -41.34     41.34 o 
  -8   2  24       11.63      -29.46     32.10 o 
  -6   2  24        2.03      -12.25     32.36 o 
  -4   2  24        0.39       11.66     34.54 o 
  -2   2  24       36.79        5.69     82.57 o 
   0   2  24       13.46        6.64     39.79 o 
 -25   1  25      211.81      212.20     79.20 o 
 -23   1  25       18.87       -6.71     39.10 o 
 -21   1  25       75.76       85.72     36.88 o 
 -19   1  25       89.10       76.41     59.82 o 
 -17   1  25       86.88       78.28     25.89 o 
 -15   1  25      353.19      374.99     28.60 o 
 -13   1  25       53.25       61.44     23.03 o 
 -11   1  25       53.87       40.09     25.28 o 
  -9   1  25       62.27       51.37     23.21 o 
  -7   1  25       56.07       75.28     23.04 o 
  -5   1  25      152.42      166.82     29.50 o 
  -3   1  25      131.52      105.15     30.23 o 
  -1   1  25       47.88       61.86     32.62 o 
   1   1  25      135.28       73.97     53.92 o 
   3   1  25      574.05      533.66     60.73 o 
 -22   2  25       11.89       25.23     43.38 o 
 -20   2  25      151.50      113.51     41.68 o 
 -18   2  25       57.20       46.18     33.57 o 
 -16   2  25      135.70       54.52     38.65 o 
 -14   2  25      259.34      223.38    107.00 o 
 -12   2  25        3.45       59.38     45.92 o 
 -10   2  25      192.15      166.63     49.42 o 
  -8   2  25       49.67       45.61     34.00 o 
  -6   2  25       30.51       43.23     34.00 o 
  -4   2  25       42.75      118.25     39.68 o 
  -2   2  25      182.58       94.05     38.60 o 
 -26   0  26        9.95      -13.48     60.66 o 
 -24   0  26      267.30      252.75     70.77 o 
 -22   0  26      313.01      288.14     67.40 o 
 -20   0  26       59.59       69.09     55.61 o 
 -18   0  26        0.39      -20.22     42.13 o 
 -16   0  26      293.73      247.70     35.39 o 
 -14   0  26      116.19       55.61     28.65 o 
 -12   0  26        6.13       43.81     35.39 o 
 -10   0  26     3351.58     3585.72    126.38 o 
  -8   0  26       58.33       48.87     33.70 o 
  -6   0  26      230.85      185.35     45.50 o 
  -4   0  26      120.39      111.21     45.50 o 
  -2   0  26      563.73      473.49     65.72 o 
   0   0  26      160.17      217.37     79.20 o 
   2   0  26        2.48       47.18     60.66 o 
 -25   1  26       25.05      -27.55     42.18 o 
 -23   1  26        0.56        3.41     61.50 o 
 -21   1  26      462.58      540.78     48.99 o 
 -19   1  26      154.64      125.45     34.90 o 
 -17   1  26        7.70      -14.20     29.03 o 
 -15   1  26        3.31      -24.94     24.94 o 
 -13   1  26       48.15       62.86     25.10 o 
 -11   1  26       52.36       19.87     31.17 o 
  -9   1  26       90.68       86.07     63.19 o 
  -7   1  26       94.75       58.10     26.18 o 
  -5   1  26       27.17       -3.99     28.74 o 
  -3   1  26      207.15      203.02     36.88 o 
  -1   1  26        4.71      -39.01     39.01 o 
   1   1  26       61.68      101.35     42.70 o 
 -20   2  26        8.12       35.33     36.21 o 
 -18   2  26      111.11       92.51     36.71 o 
 -16   2  26        0.01       18.66     38.85 o 
 -14   2  26       18.76        2.53     39.01 o 
 -12   2  26        0.70      -27.00     51.39 o 
 -10   2  26      359.48      405.70     94.36 o 
  -8   2  26        0.01        9.40    123.01 o 
  -6   2  26      244.67      271.38     45.33 o 
  -4   2  26       68.92       28.58     90.99 o 
 -23   1  27       52.57       32.33     41.50 o 
 -21   1  27       29.14       11.84     41.98 o 
 -19   1  27       38.02       72.32     34.28 o 
 -17   1  27        3.57       -0.29     34.49 o 
 -15   1  27        5.00        9.38     50.55 o 
 -13   1  27      188.14      216.36     48.02 o 
 -11   1  27      229.66      292.18     31.79 o 
  -9   1  27       27.90      -15.02     40.44 o 
  -7   1  27        9.99      -23.05     31.79 o 
  -5   1  27       50.22       37.07     34.55 o 
  -3   1  27      162.48      123.93     43.38 o 
 -18   2  27      456.85      432.64     55.96 o 
 -16   2  27        4.45       53.92     44.14 o 
 -14   2  27       40.91        5.27    139.01 o 
 -12   2  27       36.64      -50.19     55.61 o 
 -10   2  27       52.89       24.85     60.66 o 
  -8   2  27       18.23       11.89     43.39 o 
 -24   0  28       14.83       87.62     65.72 o 
 -22   0  28      484.88      751.52     90.99 o 
 -20   0  28      193.24      168.50     74.14 o 
 -18   0  28      142.41       60.66     57.29 o 
 -16   0  28        0.73      -15.17     40.44 o 
 -14   0  28       10.11       -3.37     40.44 o 
 -12   0  28       56.66       48.87     42.13 o 
 -10   0  28       31.37       40.44     42.13 o 
  -8   0  28       93.24      101.10     47.18 o 
  -6   0  28       20.09      -26.96     42.13 o 
  -4   0  28      778.51      982.37     80.88 o 
 -21   1  28        3.11        1.09     57.29 o 
 -19   1  28       34.03        3.34     41.28 o 
 -17   1  28        9.45        4.72     36.45 o 
 -15   1  28       12.23       63.32     33.82 o 
 -13   1  28       21.48       33.98     47.18 o 
 -11   1  28      598.13      579.57     37.62 o 
  -9   1  28      384.07      409.54     39.58 o 
  -7   1  28       63.68       66.56     44.09 o 
  -5   1  28        0.02      -10.77     42.84 o 
 -19   1  29      259.68      345.35     49.44 o 
 -17   1  29      247.05      245.66     50.38 o 
 -15   1  29       53.32       33.67     36.23 o 
 -13   1  29        3.82        3.58     37.18 o 
 -11   1  29       78.97       51.46     37.71 o 
  -9   1  29       13.62      -44.53     44.53 o 
 -18   0  30       52.91       -6.74     64.03 o 
 -16   0  30       84.08      109.53     58.98 o 
 -14   0  30      362.61      374.07     60.66 o 
 -12   0  30       89.41      131.43     52.24 o 
 -10   0  30      444.01      269.60     77.51 o 
                                                 
